# Supplementary material for: Di-μ-chlorido-bis­[(1,10-phenanthroline-κ2 N,N′)(trichloro­acetato-κO)copper(II)]
Source: Acta Crystallogr Sect E Struct Rep Online. 2012 Feb 4;68(Pt 3):m242–3. doi: 10.1107/S1600536812003947 (PMC3297214; doi:10.1107/S1600536812003947)
Supplement: Supplementary file 1 [file e-68-0m242-sup1.cif]

##############################################################################
#                                                                            #
# This CIF contains the data in a paper accepted for publication in          #
# Acta Crystallographica Section E. It conforms to the requirements of       #
# Notes for Authors for Acta Crystallographica Section E, and has been       #
# peer reviewed under the auspices of the IUCr Commission on Journals.       #
#                                                                            #
# Full details of the Crystallographic Information File format               #
# are given in the paper "The Crystallographic Information File (CIF):       #
# a New Standard Archive File for Crystallography" by S. R. Hall, F. H.      #
# Allen and I. D. Brown [Acta Cryst. (1991), A47, 655-685].                  #
#                                                                            #
# The current version of the core CIF dictionary is obtainable from          #
# ftp://ftp.iucr.org/pub/cif_core.dic.                                       #
#                                                                            #
# Software is freely available for graphical display of the structure(s)     #
# in this CIF. For information consult the CIF software page                 #
# http://www.iucr.org/resources/cif/software.                                #
#                                                                            #
# This file may be used for bona fide research purposes within the           #
# scientific community so long as proper attribution is given to the journal # 
# article from which it was obtained.                                        #
#                                                                            #
##############################################################################
data_global
_audit_creation_method     SHELXL-97
_journal_date_recd_electronic     2012-01-27
_journal_date_accepted     2012-01-30
_journal_name_full     'Acta Crystallographica, Section E'
_journal_year     2012
_journal_volume     68
_journal_issue      3
_journal_page_first     m242
_journal_page_last     m243
_journal_paper_category     QM
_journal_paper_doi     10.1107/S1600536812003947
_journal_coeditor_code     BT5807
_publ_contact_author_name     'Edward R. T. Tiekink'
_publ_contact_author_address
;
Department of Chemistry
University of Malaya
50603 Kuala Lumpur
Malaysia
;
_publ_contact_author_email     edward.tiekink@gmail.com
_publ_contact_author_fax     '+60 3 7967 4193'
_publ_contact_author_phone     '+60 3 7967 6775'
_publ_section_title
;\
Di-\m-chlorido-bis[(1,10-phenanthroline-\k^2^<i>N</i>,<i>N</i>')\
(trichloroacetato-\k<i>O</i>)copper(II)]
;
loop_
    _publ_author_name
    _publ_author_footnote
    _publ_author_address
    'Gholam Hossein Shahverdizadeh'
;
Additional correspondence author, e-mail: shahverdizadeh@iaut.ac.ir.
;
;
Department of Chemistry
Faculty of Science
Tabriz Branch
Islamic Azad University
PO Box 1655
Tabriz
Iran
;
    'Ng, Seik Weng' .
;
Department of Chemistry
University of Malaya
50603 Kuala Lumpur
Malaysia
and Chemistry Department
Faculty of Science
King Abdulaziz University
PO Box 80203
Jeddah
Saudi Arabia
;
    'Tiekink, Edward R. T.' .
;
Department of Chemistry
University of Malaya
50603 Kuala Lumpur
Malaysia
;
    'Babak Mirtamizdoust' .
;
Department of Inorganic Chemistry
Faculty of Chemistry
University of Tabriz
PO Box 5166616471
Tabriz
Iran
;
data_I
_audit_creation_method     SHELXL97
_chemical_name_systematic
;
Di-\m-chlorido-bis[(1,10-phenanthroline-
\k^2^<i>N</i>,<i>N</i>')(trichloroacetato-\k<i>O</i>)copper(II)]
;
_chemical_name_common     ?
_chemical_formula_moiety     'C28 H16 Cl8 Cu2 N4 O4'
_chemical_formula_sum     'C28 H16 Cl8 Cu2 N4 O4'
_chemical_formula_iupac     '[Cu2 (C2 Cl3 O2)2 Cl2 (C12 H8 N2)2]'
_chemical_formula_weight     883.15
_chemical_melting_point     ?
_symmetry_cell_setting     monoclinic
_symmetry_space_group_name_H-M     'P 21/n'
_symmetry_space_group_name_Hall     '-P 2yn'
loop_
    _symmetry_equiv_pos_as_xyz
    'x, y, z'
    '-x+1/2, y+1/2, -z+1/2'
    '-x, -y, -z'
    'x-1/2, -y-1/2, z-1/2'
_cell_length_a     9.2961(2)
_cell_length_b     17.3529(2)
_cell_length_c     10.6201(2)
_cell_angle_alpha     90.00
_cell_angle_beta     115.269(3)
_cell_angle_gamma     90.00
_cell_volume     1549.25(5)
_cell_formula_units_Z     2
_cell_measurement_reflns_used     7160
_cell_measurement_theta_min     4.6004
_cell_measurement_theta_max     76.3751
_cell_measurement_temperature     100(2)
_exptl_crystal_description     chip
_exptl_crystal_colour     blue
_exptl_crystal_size_max     0.15
_exptl_crystal_size_mid     0.10
_exptl_crystal_size_min     0.05
_exptl_crystal_density_diffrn     1.893
_exptl_crystal_density_meas     ?
_exptl_crystal_density_method     'not measured'
_exptl_crystal_F_000     876
_exptl_absorpt_coefficient_mu     8.429
_exptl_absorpt_correction_type     multi-scan
_exptl_absorpt_process_details     '(CrysAlis PRO; Agilent, 2010)'
_exptl_absorpt_correction_T_min     0.3645
_exptl_absorpt_correction_T_max     0.6779
_diffrn_ambient_temperature     100(2)
_diffrn_radiation_type     CuK\a
_diffrn_radiation_wavelength     1.54184
_diffrn_radiation_source     'SuperNova (Cu) X-ray Source'
_diffrn_radiation_monochromator     mirror
_diffrn_measurement_device_type
                     'Agilent SuperNova Dual diffractometer with Atlas detector'
_diffrn_measurement_method     \w
_diffrn_detector_area_resol_mean     10.4041
_diffrn_reflns_number     11808
_diffrn_reflns_av_R_equivalents     0.0188
_diffrn_reflns_av_sigmaI/netI     0.0164
_diffrn_reflns_theta_min     5.10
_diffrn_reflns_theta_max     76.57
_diffrn_reflns_theta_full     76.57
_diffrn_measured_fraction_theta_max     0.991
_diffrn_measured_fraction_theta_full     0.991
_diffrn_reflns_limit_h_min     -6
_diffrn_reflns_limit_h_max     11
_diffrn_reflns_limit_k_min     -21
_diffrn_reflns_limit_k_max     21
_diffrn_reflns_limit_l_min     -13
_diffrn_reflns_limit_l_max     11
_diffrn_standards_number     0
_diffrn_standards_interval_count     0
_diffrn_standards_interval_time     0
_diffrn_standards_decay_%     0
_reflns_number_total     3233
_reflns_number_gt     3049
_reflns_threshold_expression     I>2\s(I)
_refine_ls_structure_factor_coef     Fsqd
_refine_ls_matrix_type     full
_refine_ls_R_factor_all     0.0271
_refine_ls_R_factor_gt     0.0255
_refine_ls_wR_factor_gt     0.0690
_refine_ls_wR_factor_ref     0.0701
_refine_ls_goodness_of_fit_ref     1.049
_refine_ls_restrained_S_all     1.049
_refine_ls_number_reflns     3233
_refine_ls_number_parameters     208
_refine_ls_number_restraints     0
_refine_ls_hydrogen_treatment     constr
_refine_ls_weighting_scheme     calc
_refine_ls_weighting_details
       'calc w = 1/[\s^2^(Fo^2^)+(0.0394P)^2^+1.2030P] where P=(Fo^2^+2Fc^2^)/3'
_atom_sites_solution_hydrogens     geom
_atom_sites_solution_primary     direct
_atom_sites_solution_secondary     difmap
_refine_ls_shift/su_max     0.001
_refine_ls_shift/su_mean     0.001
_refine_diff_density_max     0.522
_refine_diff_density_min     -0.457
_refine_ls_extinction_method     none
_refine_ls_extinction_coef     ?
loop_
    _atom_type_symbol
    _atom_type_description
    _atom_type_scat_dispersion_real
    _atom_type_scat_dispersion_imag
    _atom_type_scat_source
    'C' 'C' 0.0181 0.0091
                         'International Tables Vol C Tables 4.2.6.8 and 6.1.1.4'
    'H' 'H' 0.0000 0.0000
                         'International Tables Vol C Tables 4.2.6.8 and 6.1.1.4'
    'N' 'N' 0.0311 0.0180
                         'International Tables Vol C Tables 4.2.6.8 and 6.1.1.4'
    'O' 'O' 0.0492 0.0322
                         'International Tables Vol C Tables 4.2.6.8 and 6.1.1.4'
    'Cl' 'Cl' 0.3639 0.7018
                         'International Tables Vol C Tables 4.2.6.8 and 6.1.1.4'
    'Cu' 'Cu' -1.9646 0.5888
                         'International Tables Vol C Tables 4.2.6.8 and 6.1.1.4'
_computing_data_collection     'CrysAlis PRO (Agilent, 2010)'
_computing_cell_refinement     'CrysAlis PRO (Agilent, 2010)'
_computing_data_reduction     'CrysAlis PRO (Agilent, 2010)'
_computing_structure_solution     'SHELXS97 (Sheldrick, 2008)'
_computing_structure_refinement     'SHELXL97 (Sheldrick, 2008)'
_computing_molecular_graphics
;
ORTEP-3 (Farrugia, 1997) and DIAMOND (Brandenburg, 2006)
;
_computing_publication_material     'publCIF (Westrip, 2010)'
loop_
    _atom_site_type_symbol
    _atom_site_label
    _atom_site_fract_x
    _atom_site_fract_y
    _atom_site_fract_z
    _atom_site_U_iso_or_equiv
    _atom_site_adp_type
    _atom_site_calc_flag
    _atom_site_refinement_flags
    _atom_site_occupancy
    _atom_site_symmetry_multiplicity
    _atom_site_disorder_assembly
    _atom_site_disorder_group
    Cu Cu 0.39736(3) 0.560830(15) 0.55506(3) 0.01748(9) Uani d . 1 1 . .
    Cl Cl1 0.34122(6) 0.52569(3) 0.33194(5) 0.02267(11) Uani d . 1 1 . .
    Cl Cl2 0.62010(6) 0.73740(3) 0.34999(5) 0.02598(11) Uani d . 1 1 . .
    Cl Cl3 0.39347(5) 0.84979(2) 0.34988(5) 0.02186(11) Uani d . 1 1 . .
    Cl Cl4 0.65647(5) 0.80961(3) 0.60933(5) 0.02227(11) Uani d . 1 1 . .
    O O1 0.51331(16) 0.65057(7) 0.53709(14) 0.0210(3) Uani d . 1 1 . .
    O O2 0.28218(16) 0.71570(8) 0.44642(15) 0.0239(3) Uani d . 1 1 . .
    N N1 0.24794(19) 0.48328(9) 0.57670(16) 0.0185(3) Uani d . 1 1 . .
    N N2 0.41913(18) 0.59423(9) 0.74473(16) 0.0178(3) Uani d . 1 1 . .
    C C1 0.2369(2) 0.49090(10) 0.70005(19) 0.0169(3) Uani d . 1 1 . .
    C C2 0.1599(2) 0.42989(11) 0.4880(2) 0.0221(4) Uani d . 1 1 . .
    H H2 0.1681 0.4236 0.4025 0.027 Uiso calc R 1 1 . .
    C C3 0.0548(2) 0.38227(11) 0.5162(2) 0.0248(4) Uani d . 1 1 . .
    H H3 -0.0075 0.3450 0.4496 0.030 Uiso calc R 1 1 . .
    C C4 0.0421(2) 0.38958(11) 0.6400(2) 0.0237(4) Uani d . 1 1 . .
    H H4 -0.0289 0.3578 0.6598 0.028 Uiso calc R 1 1 . .
    C C5 0.1367(2) 0.44524(11) 0.7372(2) 0.0202(4) Uani d . 1 1 . .
    C C6 0.1352(2) 0.45803(12) 0.8702(2) 0.0241(4) Uani d . 1 1 . .
    H H6 0.0657 0.4284 0.8956 0.029 Uiso calc R 1 1 . .
    C C7 0.2308(2) 0.51143(12) 0.9603(2) 0.0242(4) Uani d . 1 1 . .
    H H7 0.2299 0.5173 1.0489 0.029 Uiso calc R 1 1 . .
    C C8 0.3335(2) 0.55923(11) 0.9239(2) 0.0198(4) Uani d . 1 1 . .
    C C9 0.4369(2) 0.61606(12) 1.0113(2) 0.0232(4) Uani d . 1 1 . .
    H H9 0.4454 0.6235 1.1028 0.028 Uiso calc R 1 1 . .
    C C10 0.5252(2) 0.66045(11) 0.9628(2) 0.0241(4) Uani d . 1 1 . .
    H H10 0.5952 0.6987 1.0209 0.029 Uiso calc R 1 1 . .
    C C11 0.5113(2) 0.64899(11) 0.8271(2) 0.0214(4) Uani d . 1 1 . .
    H H11 0.5696 0.6813 0.7934 0.026 Uiso calc R 1 1 . .
    C C12 0.3321(2) 0.54982(10) 0.79196(19) 0.0172(3) Uani d . 1 1 . .
    C C13 0.4236(2) 0.70725(10) 0.47750(19) 0.0182(4) Uani d . 1 1 . .
    C C14 0.5177(2) 0.77358(11) 0.44580(19) 0.0184(3) Uani d . 1 1 . .
loop_
    _atom_site_aniso_label
    _atom_site_aniso_U_11
    _atom_site_aniso_U_22
    _atom_site_aniso_U_33
    _atom_site_aniso_U_12
    _atom_site_aniso_U_13
    _atom_site_aniso_U_23
    Cu 0.02157(16) 0.01456(15) 0.01898(15) -0.00160(10) 0.01120(12) -0.00039(9)
    Cl1 0.0286(2) 0.0222(2) 0.0181(2) 0.00446(17) 0.01078(18) 0.00221(16)
    Cl2 0.0307(2) 0.0248(2) 0.0302(2) -0.00004(18) 0.0204(2) -0.00146(18)
    Cl3 0.0233(2) 0.0184(2) 0.0213(2) 0.00170(16) 0.00706(18) 0.00467(16)
    Cl4 0.0216(2) 0.0225(2) 0.0189(2) -0.00312(16) 0.00503(17) 0.00003(16)
    O1 0.0221(7) 0.0157(6) 0.0266(7) 0.0007(5) 0.0118(6) 0.0035(5)
    O2 0.0188(7) 0.0208(7) 0.0320(7) -0.0012(5) 0.0108(6) 0.0019(6)
    N1 0.0209(7) 0.0157(7) 0.0190(7) -0.0006(6) 0.0086(6) 0.0005(6)
    N2 0.0171(7) 0.0166(7) 0.0209(7) -0.0009(6) 0.0091(6) -0.0021(6)
    C1 0.0169(8) 0.0159(8) 0.0177(8) 0.0014(7) 0.0072(7) 0.0012(7)
    C2 0.0250(10) 0.0192(9) 0.0196(9) -0.0025(7) 0.0072(8) -0.0030(7)
    C3 0.0226(9) 0.0186(9) 0.0276(10) -0.0034(7) 0.0054(8) -0.0027(7)
    C4 0.0203(9) 0.0185(9) 0.0313(10) -0.0018(7) 0.0100(8) 0.0025(8)
    C5 0.0187(9) 0.0175(9) 0.0236(9) 0.0008(7) 0.0082(8) 0.0040(7)
    C6 0.0254(10) 0.0244(9) 0.0273(10) 0.0016(8) 0.0157(9) 0.0063(8)
    C7 0.0280(10) 0.0263(10) 0.0226(9) 0.0039(8) 0.0149(8) 0.0032(8)
    C8 0.0192(9) 0.0203(9) 0.0190(9) 0.0046(7) 0.0074(7) 0.0001(7)
    C9 0.0210(9) 0.0254(10) 0.0212(9) 0.0051(7) 0.0072(8) -0.0047(7)
    C10 0.0183(9) 0.0230(9) 0.0276(10) 0.0010(7) 0.0064(8) -0.0087(8)
    C11 0.0182(9) 0.0180(9) 0.0284(10) -0.0005(7) 0.0103(8) -0.0046(7)
    C12 0.0162(8) 0.0164(8) 0.0195(8) 0.0016(7) 0.0080(7) 0.0003(7)
    C13 0.0219(9) 0.0163(8) 0.0175(8) -0.0015(7) 0.0094(7) -0.0017(7)
    C14 0.0185(8) 0.0180(8) 0.0191(8) 0.0007(7) 0.0083(7) 0.0007(7)
loop_
    _geom_bond_atom_site_label_1
    _geom_bond_atom_site_label_2
    _geom_bond_site_symmetry_2
    _geom_bond_distance
    _geom_bond_publ_flag
    Cu O1 . 1.9491(13) y
    Cu N1 . 2.0163(16) y
    Cu N2 . 2.0214(16) y
    Cu Cl1 . 2.2811(5) y
    Cu Cl1 3_666 2.6666(5) y
    Cl1 Cu 3_666 2.6666(5) ?
    Cl2 C14 . 1.7785(19) ?
    Cl3 C14 . 1.7652(19) ?
    Cl4 C14 . 1.7772(19) ?
    O1 C13 . 1.270(2) ?
    O2 C13 . 1.220(2) ?
    N1 C2 . 1.326(2) ?
    N1 C1 . 1.363(2) ?
    N2 C11 . 1.328(2) ?
    N2 C12 . 1.359(2) ?
    C1 C5 . 1.402(3) ?
    C1 C12 . 1.430(2) ?
    C2 C3 . 1.406(3) ?
    C2 H2 . 0.9500 ?
    C3 C4 . 1.375(3) ?
    C3 H3 . 0.9500 ?
    C4 C5 . 1.413(3) ?
    C4 H4 . 0.9500 ?
    C5 C6 . 1.436(3) ?
    C6 C7 . 1.356(3) ?
    C6 H6 . 0.9500 ?
    C7 C8 . 1.437(3) ?
    C7 H7 . 0.9500 ?
    C8 C12 . 1.405(3) ?
    C8 C9 . 1.413(3) ?
    C9 C10 . 1.375(3) ?
    C9 H9 . 0.9500 ?
    C10 C11 . 1.405(3) ?
    C10 H10 . 0.9500 ?
    C11 H11 . 0.9500 ?
    C13 C14 . 1.567(3) ?
loop_
    _geom_angle_atom_site_label_1
    _geom_angle_atom_site_label_2
    _geom_angle_atom_site_label_3
    _geom_angle_site_symmetry_1
    _geom_angle_site_symmetry_3
    _geom_angle
    _geom_angle_publ_flag
    O1 Cu N1 . . 168.83(6) ?
    O1 Cu N2 . . 92.53(6) ?
    N1 Cu N2 . . 81.87(6) ?
    O1 Cu Cl1 . . 90.15(4) ?
    N1 Cu Cl1 . . 94.40(5) ?
    N2 Cu Cl1 . . 173.20(5) ?
    O1 Cu Cl1 . 3_666 93.33(4) ?
    N1 Cu Cl1 . 3_666 96.47(5) ?
    N2 Cu Cl1 . 3_666 91.64(5) ?
    Cl1 Cu Cl1 . 3_666 94.440(17) ?
    Cu Cl1 Cu . 3_666 85.560(17) ?
    C13 O1 Cu . . 113.24(12) ?
    C2 N1 C1 . . 118.26(16) ?
    C2 N1 Cu . . 129.20(13) ?
    C1 N1 Cu . . 112.51(12) ?
    C11 N2 C12 . . 118.75(16) ?
    C11 N2 Cu . . 128.60(13) ?
    C12 N2 Cu . . 112.52(12) ?
    N1 C1 C5 . . 123.17(17) ?
    N1 C1 C12 . . 116.54(16) ?
    C5 C1 C12 . . 120.28(17) ?
    N1 C2 C3 . . 122.30(18) ?
    N1 C2 H2 . . 118.9 ?
    C3 C2 H2 . . 118.9 ?
    C4 C3 C2 . . 120.00(18) ?
    C4 C3 H3 . . 120.0 ?
    C2 C3 H3 . . 120.0 ?
    C3 C4 C5 . . 118.77(18) ?
    C3 C4 H4 . . 120.6 ?
    C5 C4 H4 . . 120.6 ?
    C1 C5 C4 . . 117.49(18) ?
    C1 C5 C6 . . 118.44(18) ?
    C4 C5 C6 . . 124.07(18) ?
    C7 C6 C5 . . 121.42(18) ?
    C7 C6 H6 . . 119.3 ?
    C5 C6 H6 . . 119.3 ?
    C6 C7 C8 . . 120.98(18) ?
    C6 C7 H7 . . 119.5 ?
    C8 C7 H7 . . 119.5 ?
    C12 C8 C9 . . 116.77(18) ?
    C12 C8 C7 . . 118.51(18) ?
    C9 C8 C7 . . 124.72(18) ?
    C10 C9 C8 . . 119.49(18) ?
    C10 C9 H9 . . 120.3 ?
    C8 C9 H9 . . 120.3 ?
    C9 C10 C11 . . 119.75(18) ?
    C9 C10 H10 . . 120.1 ?
    C11 C10 H10 . . 120.1 ?
    N2 C11 C10 . . 121.87(18) ?
    N2 C11 H11 . . 119.1 ?
    C10 C11 H11 . . 119.1 ?
    N2 C12 C8 . . 123.27(17) ?
    N2 C12 C1 . . 116.50(16) ?
    C8 C12 C1 . . 120.23(17) ?
    O2 C13 O1 . . 129.09(18) ?
    O2 C13 C14 . . 119.30(16) ?
    O1 C13 C14 . . 111.59(16) ?
    C13 C14 Cl3 . . 112.75(13) ?
    C13 C14 Cl2 . . 110.35(12) ?
    Cl3 C14 Cl2 . . 108.20(10) ?
    C13 C14 Cl4 . . 106.71(12) ?
    Cl3 C14 Cl4 . . 108.88(10) ?
    Cl2 C14 Cl4 . . 109.93(10) ?
loop_
    _geom_torsion_atom_site_label_1
    _geom_torsion_atom_site_label_2
    _geom_torsion_atom_site_label_3
    _geom_torsion_atom_site_label_4
    _geom_torsion_site_symmetry_1
    _geom_torsion_site_symmetry_2
    _geom_torsion_site_symmetry_3
    _geom_torsion_site_symmetry_4
    _geom_torsion
    _geom_torsion_publ_flag
    O1 Cu Cl1 Cu . . . 3_666 93.35(4) ?
    N1 Cu Cl1 Cu . . . 3_666 -96.86(5) ?
    Cl1 Cu Cl1 Cu 3_666 . . 3_666 0.0 ?
    N1 Cu O1 C13 . . . . -31.8(4) ?
    N2 Cu O1 C13 . . . . -91.39(13) ?
    Cl1 Cu O1 C13 . . . . 82.36(12) ?
    Cl1 Cu O1 C13 3_666 . . . 176.82(12) ?
    O1 Cu N1 C2 . . . . 117.1(3) ?
    N2 Cu N1 C2 . . . . 177.57(18) ?
    Cl1 Cu N1 C2 . . . . 3.29(17) ?
    Cl1 Cu N1 C2 3_666 . . . -91.69(17) ?
    O1 Cu N1 C1 . . . . -60.8(4) ?
    N2 Cu N1 C1 . . . . -0.31(13) ?
    Cl1 Cu N1 C1 . . . . -174.59(12) ?
    Cl1 Cu N1 C1 3_666 . . . 90.43(12) ?
    O1 Cu N2 C11 . . . . -12.19(17) ?
    N1 Cu N2 C11 . . . . 177.52(17) ?
    Cl1 Cu N2 C11 3_666 . . . 81.21(16) ?
    O1 Cu N2 C12 . . . . 171.92(13) ?
    N1 Cu N2 C12 . . . . 1.63(12) ?
    Cl1 Cu N2 C12 3_666 . . . -94.68(12) ?
    C2 N1 C1 C5 . . . . -0.2(3) ?
    Cu N1 C1 C5 . . . . 177.90(14) ?
    C2 N1 C1 C12 . . . . -179.17(17) ?
    Cu N1 C1 C12 . . . . -1.0(2) ?
    C1 N1 C2 C3 . . . . 1.0(3) ?
    Cu N1 C2 C3 . . . . -176.75(14) ?
    N1 C2 C3 C4 . . . . -0.8(3) ?
    C2 C3 C4 C5 . . . . -0.3(3) ?
    N1 C1 C5 C4 . . . . -0.8(3) ?
    C12 C1 C5 C4 . . . . 178.13(17) ?
    N1 C1 C5 C6 . . . . 179.71(17) ?
    C12 C1 C5 C6 . . . . -1.4(3) ?
    C3 C4 C5 C1 . . . . 1.0(3) ?
    C3 C4 C5 C6 . . . . -179.53(19) ?
    C1 C5 C6 C7 . . . . -1.7(3) ?
    C4 C5 C6 C7 . . . . 178.81(19) ?
    C5 C6 C7 C8 . . . . 2.2(3) ?
    C6 C7 C8 C12 . . . . 0.4(3) ?
    C6 C7 C8 C9 . . . . -179.89(19) ?
    C12 C8 C9 C10 . . . . 2.3(3) ?
    C7 C8 C9 C10 . . . . -177.43(19) ?
    C8 C9 C10 C11 . . . . 0.2(3) ?
    C12 N2 C11 C10 . . . . 2.1(3) ?
    Cu N2 C11 C10 . . . . -173.53(14) ?
    C9 C10 C11 N2 . . . . -2.5(3) ?
    C11 N2 C12 C8 . . . . 0.5(3) ?
    Cu N2 C12 C8 . . . . 176.88(14) ?
    C11 N2 C12 C1 . . . . -179.01(16) ?
    Cu N2 C12 C1 . . . . -2.7(2) ?
    C9 C8 C12 N2 . . . . -2.7(3) ?
    C7 C8 C12 N2 . . . . 177.00(17) ?
    C9 C8 C12 C1 . . . . 176.80(17) ?
    C7 C8 C12 C1 . . . . -3.5(3) ?
    N1 C1 C12 N2 . . . . 2.5(2) ?
    C5 C1 C12 N2 . . . . -176.45(16) ?
    N1 C1 C12 C8 . . . . -177.04(16) ?
    C5 C1 C12 C8 . . . . 4.0(3) ?
    Cu O1 C13 O2 . . . . 9.5(3) ?
    Cu O1 C13 C14 . . . . -171.79(11) ?
    O2 C13 C14 Cl3 . . . . -6.2(2) ?
    O1 C13 C14 Cl3 . . . . 174.97(13) ?
    O2 C13 C14 Cl2 . . . . -127.31(16) ?
    O1 C13 C14 Cl2 . . . . 53.85(18) ?
    O2 C13 C14 Cl4 . . . . 113.29(17) ?
    O1 C13 C14 Cl4 . . . . -65.55(17) ?
loop_
    _geom_hbond_atom_site_label_D
    _geom_hbond_atom_site_label_H
    _geom_hbond_atom_site_label_A
    _geom_hbond_site_symmetry_A
    _geom_hbond_distance_DH
    _geom_hbond_distance_HA
    _geom_hbond_distance_DA
    _geom_hbond_angle_DHA
    C2 H2 Cl3 2_545 0.95 2.80 3.679(2) 154
    C4 H4 O2 3_566 0.95 2.49 3.302(3) 144
    C7 H7 Cl1 1_556 0.95 2.73 3.638(2) 159
