# Supplementary material for: Di-μ-chlorido-bis­[(1,10-phenanthroline-κ2 N,N′)(trichloro­acetato-κO)copper(II)]
Source: Acta Crystallogr Sect E Struct Rep Online. 2012 Feb 4;68(Pt 3):m242–3. doi: 10.1107/S1600536812003947 (PMC3297214; doi:10.1107/S1600536812003947)
Supplement: Supplementary file 2 [file e-68-0m242-Isup2.hkl]

# 
# h,k,l, Fc-squared, Fo-squared, sigma(Fo-squared) and status flag 
# 
data_I
_shelx_title '  P21/n' 
_shelx_refln_list_code          4 
_shelx_F_calc_maximum      291.77 
_exptl_crystal_F_000       876.00 
_reflns_d_resolution_high  0.7926 
 
loop_ 
 _symmetry_equiv_pos_as_xyz 
 'x, y, z' 
 '-x+1/2, y+1/2, -z+1/2' 
 '-x, -y, -z' 
 'x-1/2, -y-1/2, z-1/2' 
 
_cell_length_a     9.2961 
_cell_length_b    17.3529 
_cell_length_c    10.6201 
_cell_angle_alpha  90.000 
_cell_angle_beta  115.269 
_cell_angle_gamma  90.000 
 
_shelx_F_squared_multiplier     1.000 
 
loop_ 
 _refln_index_h 
 _refln_index_k 
 _refln_index_l 
 _refln_F_squared_calc 
 _refln_F_squared_meas 
 _refln_F_squared_sigma 
 _refln_observed_status 
   2   0   0     1433.17     1287.82     12.77 o 
   4   0   0    19017.42    18049.71    104.45 o 
   6   0   0       30.24       30.70      8.27 o 
   8   0   0     2557.70     2578.20     55.33 o 
  10   0   0        5.86       17.95      5.49 o 
   1   1   0     8737.46     9115.70     50.55 o 
   2   1   0     2702.46     2838.42     15.10 o 
   3   1   0      191.45      147.15      2.92 o 
   4   1   0     1600.03     1568.39     13.66 o 
   5   1   0      724.38      657.35     19.29 o 
   6   1   0       62.48       72.21      7.88 o 
   7   1   0        3.11        8.69      3.32 o 
   8   1   0     2803.48     2864.56     47.59 o 
   9   1   0        2.03       14.14      6.94 o 
  10   1   0      240.51      241.73      8.25 o 
   0   2   0     7266.95     7663.92     46.40 o 
   1   2   0     2726.92     2835.92     15.42 o 
   2   2   0     8919.08     9273.90     42.11 o 
   3   2   0        5.40        3.91      1.43 o 
   4   2   0      630.21      681.07      8.79 o 
   5   2   0      990.03      963.98     28.67 o 
   6   2   0      365.65      384.85     16.38 o 
   7   2   0       10.94       11.95      4.23 o 
   8   2   0       29.11       30.41      4.89 o 
   9   2   0      502.81      504.50     17.80 o 
  10   2   0      190.10      176.87      7.04 o 
   1   3   0     2001.63     1939.27     11.78 o 
   2   3   0    85131.06    83815.84    335.30 o 
   3   3   0    13634.71    13660.72     62.90 o 
   4   3   0     1147.56     1236.82     12.66 o 
   5   3   0     2955.90     3163.41     36.80 o 
   6   3   0     5480.79     5424.21    104.37 o 
   7   3   0      815.45      782.34     17.45 o 
   8   3   0       29.47       24.60      4.67 o 
   9   3   0      589.24      586.96     16.46 o 
  10   3   0        1.79        3.58      2.51 o 
   0   4   0     2839.62     3090.30     33.08 o 
   1   4   0     1309.77     1296.03      9.57 o 
   2   4   0    27007.66    28638.79    103.36 o 
   3   4   0    12836.53    12898.53     52.19 o 
   4   4   0      522.41      459.81      8.43 o 
   5   4   0        0.96        4.53      2.60 o 
   6   4   0      161.62      143.79     16.16 o 
   7   4   0     2449.09     2501.80     37.61 o 
   8   4   0      505.60      514.14     14.72 o 
   9   4   0      583.80      592.43     13.95 o 
  10   4   0      332.58      366.21      9.13 o 
   1   5   0       21.79       16.01      1.67 o 
   2   5   0    10193.44    10450.78     46.01 o 
   3   5   0      114.85      124.68      3.27 o 
   4   5   0     1745.75     1968.47     29.45 o 
   5   5   0      221.99      223.54     10.43 o 
   6   5   0        2.78        9.33      4.23 o 
   7   5   0        6.25       13.61      5.03 o 
   8   5   0      865.09      889.22     25.63 o 
   9   5   0       38.20       48.52      4.83 o 
  10   5   0      154.05      157.52      8.65 o 
   0   6   0       60.82       76.53      2.18 o 
   1   6   0    14433.03    14902.59     63.10 o 
   2   6   0     1288.89     1245.52     10.73 o 
   3   6   0     4138.35     4056.84     29.91 o 
   4   6   0     5120.17     5464.55     54.18 o 
   5   6   0      518.95      500.87     19.45 o 
   6   6   0     1264.83     1271.56     27.55 o 
   7   6   0      187.98      209.20     11.02 o 
   8   6   0       70.76       78.64      7.01 o 
   9   6   0       25.84       18.59      4.29 o 
  10   6   0      252.50      266.92     10.07 o 
   1   7   0     3265.86     2980.40     18.99 o 
   2   7   0     6158.13     6197.18     32.76 o 
   3   7   0     3644.79     3868.52     30.08 o 
   4   7   0      636.75      782.35     16.98 o 
   5   7   0    10686.53    11027.15    118.11 o 
   6   7   0     4034.91     3980.97     53.19 o 
   7   7   0     3210.85     3263.83     43.66 o 
   8   7   0      302.49      296.77     10.98 o 
   9   7   0     2428.01     2447.56     26.91 o 
  10   7   0      134.11      132.58      9.57 o 
   0   8   0     2292.47     2124.12     32.18 o 
   1   8   0      279.82      382.76      6.09 o 
   2   8   0      170.78      245.98      8.82 o 
   3   8   0      345.70      359.89      9.04 o 
   4   8   0     7827.38     8041.11     62.34 o 
   5   8   0     2752.76     2701.33     49.97 o 
   6   8   0      467.91      516.31     14.18 o 
   7   8   0      567.87      580.12     17.66 o 
   8   8   0       29.74       36.29      4.15 o 
   9   8   0       10.78       20.76      3.45 o 
   1   9   0     1172.31     1267.16     18.06 o 
   2   9   0      949.00      929.94     13.03 o 
   3   9   0     2328.12     2430.60     24.18 o 
   4   9   0     2462.89     2572.38     36.51 o 
   5   9   0      269.89      290.61      9.39 o 
   6   9   0      273.59      267.66     13.91 o 
   7   9   0       36.91       44.24      5.82 o 
   8   9   0      920.76      958.61     20.09 o 
   9   9   0       30.30       41.18      4.64 o 
   0  10   0     7979.23     8304.94     86.69 o 
   1  10   0      413.00      371.78     10.14 o 
   2  10   0     3288.37     3383.29     40.68 o 
   3  10   0     2155.23     2128.54     39.68 o 
   4  10   0     5506.76     5429.07     78.59 o 
   5  10   0        6.53       11.02      3.66 o 
   6  10   0       15.77       20.32      6.68 o 
   7  10   0     1867.97     1931.55     35.73 o 
   8  10   0     2054.13     2025.46     31.99 o 
   9  10   0        0.19       -0.43      1.97 o 
   1  11   0     1705.27     1698.74     28.30 o 
   2  11   0     1006.78      990.61     21.54 o 
   3  11   0     2500.33     2451.20     47.04 o 
   4  11   0        5.32        9.58      3.95 o 
   5  11   0      103.59      117.11      6.77 o 
   6  11   0     2561.72     2535.99     68.59 o 
   7  11   0      228.97      264.35     18.26 o 
   8  11   0      868.77      938.99     20.42 o 
   9  11   0        1.33        3.06      3.38 o 
   0  12   0      188.02      209.05     15.37 o 
   1  12   0     1396.41     1365.57     26.42 o 
   2  12   0       21.33       30.53      4.85 o 
   3  12   0      528.79      548.31     12.78 o 
   4  12   0      140.64      139.69      8.31 o 
   5  12   0     3476.65     3488.99     41.75 o 
   6  12   0      167.30      162.40      9.88 o 
   7  12   0      312.02      319.83     13.25 o 
   8  12   0      551.89      515.20     11.69 o 
   1  13   0      956.04     1050.57     26.96 o 
   2  13   0     5258.25     5488.78     41.34 o 
   3  13   0        2.80        8.18      3.13 o 
   4  13   0      390.25      369.94     12.20 o 
   5  13   0       41.07       35.37      4.19 o 
   6  13   0     1017.02     1098.99     24.04 o 
   7  13   0      543.56      535.16     15.83 o 
   8  13   0      809.86      777.50     32.56 o 
   0  14   0     1264.83     1360.18     29.63 o 
   1  14   0     3166.71     3221.58     35.53 o 
   2  14   0      106.92      114.38      6.55 o 
   3  14   0     2366.86     2403.27     36.48 o 
   4  14   0      124.89      111.99      6.21 o 
   5  14   0      143.62      175.07      8.93 o 
   6  14   0      940.92      995.80     22.41 o 
   7  14   0     1042.51     1081.78     19.90 o 
   8  14   0      316.07      232.91      9.16 o 
   1  15   0        8.43       10.10      4.67 o 
   2  15   0      518.49      485.09     19.21 o 
   3  15   0     1087.77     1096.14     25.08 o 
   4  15   0      982.16     1010.50     17.63 o 
   5  15   0      340.41      367.03     12.04 o 
   6  15   0      563.79      589.43     15.59 o 
   7  15   0      426.31      463.17     15.37 o 
   0  16   0      337.03      341.63     15.70 o 
   1  16   0      141.89      134.33      7.85 o 
   2  16   0      175.41      185.67     12.08 o 
   3  16   0      125.70      135.02      8.81 o 
   4  16   0     1360.86     1401.39     24.36 o 
   5  16   0      366.23      389.46     10.29 o 
   6  16   0       90.85       82.68      6.46 o 
   7  16   0       80.93       82.03     14.09 o 
   1  17   0      373.45      369.39     14.40 o 
   2  17   0      636.44      668.08     18.36 o 
   3  17   0      793.44      847.60     22.44 o 
   4  17   0      103.42      102.34      6.42 o 
   5  17   0     3717.31     3695.06     52.81 o 
   6  17   0      115.87      119.04     13.58 o 
   0  18   0      201.99      217.33     14.22 o 
   1  18   0       59.26       68.03      5.54 o 
   2  18   0      399.01      410.70     13.05 o 
   3  18   0      637.87      646.25     15.79 o 
   4  18   0      107.55      101.72      5.73 o 
   5  18   0      152.01      140.40     18.37 o 
   1  19   0       24.42       27.27      3.83 o 
   2  19   0      641.37      636.50     14.75 o 
   3  19   0      215.31      210.67      8.24 o 
   4  19   0       33.77       35.65      3.86 o 
   5  19   0      195.67      160.91     11.08 o 
   0  20   0      765.88      722.25     21.41 o 
   1  20   0      152.36      150.76      6.77 o 
   2  20   0      282.17      273.95     10.01 o 
   3  20   0      673.00      595.03     27.86 o 
   4  20   0      197.15      185.63     12.17 o 
   1  21   0       95.94      107.28      5.14 o 
   2  21   0     1768.94     1686.73     26.95 o 
   3  21   0      720.38      595.80     19.95 o 
  -9   0   1     2730.17     2823.64     79.04 o 
  -7   0   1     3580.05     3383.82     45.27 o 
  -5   0   1    12244.22    11756.34    110.42 o 
  -3   0   1    20914.92    20454.98    142.48 o 
  -1   0   1    12707.86    12597.36     91.68 o 
   1   0   1    30097.62    28461.98    244.59 o 
   3   0   1     7601.14     7205.06    205.57 o 
   5   0   1     1272.63     1223.95     40.67 o 
   7   0   1      255.47      284.03     18.06 o 
   9   0   1     2007.03     2023.38     41.35 o 
 -10   1   1      450.49      427.04     11.98 o 
  -9   1   1     3195.58     3300.16     67.33 o 
  -8   1   1     2034.87     1965.07     32.28 o 
  -7   1   1     1172.62     1104.15     16.64 o 
  -6   1   1       71.58      105.60      7.41 o 
  -5   1   1     4825.90     4894.15     39.02 o 
  -4   1   1     4383.65     4057.73     25.27 o 
  -3   1   1      632.56      491.55     10.11 o 
  -2   1   1       10.53        5.92      1.14 o 
  -1   1   1       35.78       32.96      1.24 o 
   0   1   1     8617.63     8964.72    123.59 o 
   1   1   1      326.10      335.30      7.76 o 
   2   1   1     1087.18      995.97     11.09 o 
   3   1   1      358.51      379.78      7.39 o 
   4   1   1       23.02       25.33      2.79 o 
   5   1   1       77.79       95.80      8.48 o 
   6   1   1     2112.21     2162.44     28.13 o 
   7   1   1     1761.04     1793.16     34.50 o 
   8   1   1      377.88      407.03     15.00 o 
   9   1   1       12.48       11.01      4.09 o 
  10   1   1        4.84        1.18      1.93 o 
 -10   2   1     1125.06     1079.06     18.87 o 
  -9   2   1      192.10      202.43      9.16 o 
  -8   2   1      186.38      192.23     11.91 o 
  -7   2   1        0.95        5.79      3.49 o 
  -6   2   1     1305.77     1141.90     22.83 o 
  -5   2   1     4556.51     4654.47     39.90 o 
  -4   2   1       98.54       75.56      3.12 o 
  -3   2   1      554.63      704.25      8.09 o 
  -2   2   1    16561.50    16097.22     76.54 o 
  -1   2   1     8897.16     8828.92     35.56 o 
   0   2   1     1755.06     1732.06     12.81 o 
   1   2   1     1099.54     1142.56     43.50 o 
   2   2   1      495.83      428.94     13.69 o 
   3   2   1       57.35       57.49      3.74 o 
   4   2   1      158.89      163.11      5.19 o 
   5   2   1      124.69      163.97     12.96 o 
   6   2   1      899.03      945.19     16.53 o 
   7   2   1      530.00      500.92     18.91 o 
   8   2   1        4.17        7.61      4.62 o 
   9   2   1       73.44       59.10      5.58 o 
  10   2   1      913.61      881.49     14.14 o 
 -10   3   1        1.48        7.00      3.00 o 
  -9   3   1      554.59      568.82     14.66 o 
  -8   3   1      490.38      480.18     15.95 o 
  -7   3   1     3173.30     3188.88     43.04 o 
  -6   3   1     1746.95     1828.57     29.18 o 
  -5   3   1     7968.39     7834.77     57.57 o 
  -4   3   1    11323.59    10800.73     64.03 o 
  -3   3   1     6432.22     5908.08     29.18 o 
  -2   3   1    10625.29    10577.93     52.82 o 
  -1   3   1    17541.01    17257.77     80.30 o 
   0   3   1     9227.17     9017.81     50.35 o 
   1   3   1     4884.25     5340.74     32.25 o 
   2   3   1    10012.78     9915.25    107.56 o 
   3   3   1     9045.24     9158.01     66.76 o 
   4   3   1      731.33      732.44     13.09 o 
   5   3   1      188.24      191.84     11.13 o 
   6   3   1     1798.13     1829.50     31.66 o 
   7   3   1     1821.68     1855.54     28.03 o 
   8   3   1       61.07       58.82      6.62 o 
   9   3   1      251.40      269.39     11.76 o 
  10   3   1        9.78       13.00      3.90 o 
 -10   4   1      139.14      127.86      6.03 o 
  -9   4   1      502.23      531.96     13.99 o 
  -8   4   1     3339.17     3528.80     40.33 o 
  -7   4   1     1921.15     1850.12     24.72 o 
  -6   4   1     3021.05     3079.99    159.53 o 
  -5   4   1       34.03       40.63      3.94 o 
  -4   4   1      644.20      691.64     10.29 o 
  -3   4   1     1567.66     1428.21     12.10 o 
  -2   4   1     1020.83      950.62      9.47 o 
  -1   4   1     2223.61     2396.96     19.10 o 
   0   4   1      138.90       86.44      3.48 o 
   1   4   1    17222.81    17154.18     81.83 o 
   2   4   1     4888.73     4600.50     41.39 o 
   3   4   1       37.69       39.21      3.32 o 
   4   4   1     5024.23     5178.19     36.89 o 
   5   4   1      194.67      197.70     17.80 o 
   6   4   1     1307.38     1353.63     22.85 o 
   7   4   1     1868.17     1939.57     32.33 o 
   8   4   1      647.83      638.03     15.65 o 
   9   4   1        1.12        2.78      3.70 o 
  10   4   1       71.00       64.98      6.59 o 
 -10   5   1        2.67        6.09      2.52 o 
  -9   5   1        5.11        1.30      3.50 o 
  -8   5   1      398.14      412.29     13.24 o 
  -7   5   1     1096.91     1105.69     23.16 o 
  -6   5   1      135.86      162.48      9.35 o 
  -5   5   1     1903.13     1837.67     29.16 o 
  -4   5   1      580.54      573.23     11.50 o 
  -3   5   1      618.07      488.43      8.58 o 
  -2   5   1      271.88      278.47      5.11 o 
  -1   5   1      295.35      249.94      4.39 o 
   0   5   1     1080.78      998.23     14.30 o 
   1   5   1      135.28      109.48      5.31 o 
   2   5   1     1608.39     1739.80     16.35 o 
   3   5   1     4211.31     4746.19     40.86 o 
   4   5   1      546.75      592.22     12.33 o 
   5   5   1     1998.66     2046.89     40.91 o 
   6   5   1      833.21      844.03     18.18 o 
   7   5   1      135.39      145.23      9.59 o 
   8   5   1      105.19      107.97      6.98 o 
   9   5   1      645.37      696.36     21.48 o 
 -10   6   1       58.76       62.96      7.05 o 
  -9   6   1      836.15      855.15     18.89 o 
  -8   6   1     1831.57     1891.45     28.39 o 
  -7   6   1        6.20        8.71      4.63 o 
  -6   6   1     1342.26     1303.32     23.29 o 
  -5   6   1       73.52      108.29      9.73 o 
  -4   6   1     2529.09     2467.94     26.80 o 
  -3   6   1     7224.66     7585.58     41.92 o 
  -2   6   1    19413.56    19039.79     86.23 o 
  -1   6   1     6386.58     6457.41     38.37 o 
   0   6   1    10141.62    10269.36     54.58 o 
   1   6   1     9551.65     9058.07     56.56 o 
   2   6   1     5781.05     5695.58     49.38 o 
   3   6   1    16293.65    17118.76    101.03 o 
   4   6   1     1143.50     1145.44     21.12 o 
   5   6   1     6093.36     6111.47     85.80 o 
   6   6   1        2.42        6.55      4.76 o 
   7   6   1      456.60      464.38     15.90 o 
   8   6   1        6.51        8.80      3.25 o 
   9   6   1     1079.10     1056.44     25.62 o 
 -10   7   1     1676.55     1573.43    119.10 o 
  -9   7   1       59.26       61.43      5.15 o 
  -8   7   1        0.05       -1.50      4.13 o 
  -7   7   1       11.19       13.24      4.27 o 
  -6   7   1     4600.31     4524.96     74.45 o 
  -5   7   1        2.67        8.55      4.59 o 
  -4   7   1     2743.96     2711.96     29.32 o 
  -3   7   1     4305.90     4412.27     29.60 o 
  -2   7   1     1190.65     1247.71     17.41 o 
  -1   7   1     2507.49     2480.83     20.75 o 
   0   7   1     7956.40     7480.35     43.71 o 
   1   7   1        1.55        6.90      2.37 o 
   2   7   1     2363.21     2380.17     28.78 o 
   3   7   1    12281.26    12695.34    157.24 o 
   4   7   1     5767.63     5759.01     75.07 o 
   5   7   1      284.94      307.91     12.17 o 
   6   7   1     3258.80     3267.74     42.93 o 
   7   7   1     1090.63     1135.23     24.56 o 
   8   7   1      852.65      854.41     15.39 o 
   9   7   1      197.68      178.60      8.16 o 
 -10   8   1      402.48      365.89     30.72 o 
  -9   8   1      233.28      227.93     10.48 o 
  -8   8   1      523.29      544.60     14.52 o 
  -7   8   1      223.89      233.98     10.06 o 
  -6   8   1      683.74      658.82     14.21 o 
  -5   8   1     1480.81     1467.65     27.64 o 
  -4   8   1      248.28      210.50      7.93 o 
  -3   8   1      982.20      934.93     12.55 o 
  -2   8   1      221.01      180.91      5.05 o 
  -1   8   1     4816.15     4696.09     33.17 o 
   0   8   1      486.73      514.54     10.91 o 
   1   8   1     2898.82     2831.70     22.09 o 
   2   8   1     2100.19     2422.26     26.12 o 
   3   8   1      185.01      238.29      8.89 o 
   4   8   1       15.44       19.30      5.92 o 
   5   8   1     2422.53     2531.24     31.73 o 
   6   8   1       38.90       40.50      5.88 o 
   7   8   1      302.73      326.73     13.09 o 
   8   8   1       21.08       17.48      3.37 o 
   9   8   1      190.98      166.25      5.84 o 
  -9   9   1      139.90      132.34      6.57 o 
  -8   9   1      213.08      206.04      8.88 o 
  -7   9   1       95.71       91.76      7.38 o 
  -6   9   1      747.50      722.33     15.08 o 
  -5   9   1      258.39      243.53     11.43 o 
  -4   9   1      221.55      191.01      7.83 o 
  -3   9   1     5454.03     5617.31     37.51 o 
  -2   9   1       34.34       35.68      2.77 o 
  -1   9   1     3328.26     3340.79     29.45 o 
   0   9   1        0.88       14.34      2.92 o 
   1   9   1     5116.39     5066.87     53.39 o 
   2   9   1     3212.91     3218.60     32.27 o 
   3   9   1     4223.20     4083.02     52.63 o 
   4   9   1      379.81      383.61     17.90 o 
   5   9   1     7303.23     7411.82     54.84 o 
   6   9   1       81.20       94.28      9.08 o 
   7   9   1     1912.42     1990.45     35.96 o 
   8   9   1        2.77        1.29      2.71 o 
   9   9   1        8.68       12.55      4.99 o 
  -9  10   1      893.49      907.62     19.22 o 
  -8  10   1        0.10        5.16      3.72 o 
  -7  10   1      254.09      252.36     12.72 o 
  -6  10   1     2246.52     2279.22     29.81 o 
  -5  10   1      315.41      314.31      8.11 o 
  -4  10   1       91.72      100.28      6.01 o 
  -3  10   1        3.26        8.80      2.85 o 
  -2  10   1     1234.62     1139.73     19.49 o 
  -1  10   1     1043.69     1035.58     16.09 o 
   0  10   1     6124.03     6382.35     47.00 o 
   1  10   1     6399.85     6389.23     60.92 o 
   2  10   1     2655.65     2648.27     36.11 o 
   3  10   1      157.96      179.18      9.39 o 
   4  10   1     1839.13     1831.44     23.29 o 
   5  10   1    11029.72    11157.56    107.79 o 
   6  10   1     1017.87     1074.45     31.97 o 
   7  10   1       22.17       30.28      5.71 o 
   8  10   1      203.46      220.19      7.35 o 
  -9  11   1      223.72      250.81      9.18 o 
  -8  11   1      840.42      867.95     17.76 o 
  -7  11   1      535.18      576.93     22.27 o 
  -6  11   1       37.41       33.95      6.55 o 
  -5  11   1     2827.67     2769.21     29.95 o 
  -4  11   1     1700.83     1736.31     22.81 o 
  -3  11   1     1812.78     1804.43     38.95 o 
  -2  11   1      255.01      237.44     10.47 o 
  -1  11   1      911.37      961.56     17.63 o 
   0  11   1     2533.57     2340.35     28.57 o 
   1  11   1      594.71      619.05     27.92 o 
   2  11   1       10.54       39.08      7.34 o 
   3  11   1     2268.85     2214.78     45.69 o 
   4  11   1      248.85      273.17     10.40 o 
   5  11   1       36.46       36.68      5.30 o 
   6  11   1      149.99      154.50     19.01 o 
   7  11   1     1269.12     1266.29     26.01 o 
   8  11   1      261.22      228.25      6.76 o 
  -9  12   1        0.34        1.39      2.30 o 
  -8  12   1      758.00      767.05     20.78 o 
  -7  12   1       20.20       12.99      5.35 o 
  -6  12   1      522.43      539.46     17.40 o 
  -5  12   1      157.76      136.96      6.68 o 
  -4  12   1      274.63      266.97      8.46 o 
  -3  12   1      366.76      411.79     12.01 o 
  -2  12   1      346.69      349.54     13.17 o 
  -1  12   1      242.84      239.57      9.35 o 
   0  12   1     6842.11     7121.72     60.63 o 
   1  12   1      143.61      155.87      9.22 o 
   2  12   1       98.03      103.81      7.86 o 
   3  12   1       27.81       31.53      3.93 o 
   4  12   1     2604.77     2624.40     37.19 o 
   5  12   1       51.17       58.56      5.84 o 
   6  12   1      273.10      288.20     14.44 o 
   7  12   1       86.90       81.78      6.76 o 
   8  12   1      971.64      977.86     16.94 o 
  -8  13   1      501.82      517.82     14.26 o 
  -7  13   1      766.56      778.03     19.13 o 
  -6  13   1     1975.10     2054.61     29.13 o 
  -5  13   1      191.05      181.88      8.42 o 
  -4  13   1     2193.68     2209.04     33.20 o 
  -3  13   1       13.35       13.48      3.17 o 
  -2  13   1     3853.99     4067.59     42.89 o 
  -1  13   1     5038.05     5165.38     51.10 o 
   0  13   1      778.67      792.51     21.75 o 
   1  13   1      407.03      430.57     10.49 o 
   2  13   1      492.84      469.82     11.15 o 
   3  13   1     4412.91     4653.38     46.46 o 
   4  13   1        9.18       15.10      7.09 o 
   5  13   1      458.16      447.28     14.11 o 
   6  13   1      283.09      293.87     10.59 o 
   7  13   1     4932.00     4845.46    137.53 o 
   8  13   1       96.12      100.06      6.07 o 
  -8  14   1      313.76      275.24     10.76 o 
  -7  14   1     1703.69     1699.66     34.21 o 
  -6  14   1     1397.56     1404.34     22.93 o 
  -5  14   1       77.91       89.56      6.35 o 
  -4  14   1      269.61      295.62     12.17 o 
  -3  14   1     1761.85     1737.05     29.94 o 
  -2  14   1     1062.12     1014.25     23.46 o 
  -1  14   1      933.06      998.07     15.11 o 
   0  14   1      109.57       99.96      4.85 o 
   1  14   1     1321.12     1339.24     17.54 o 
   2  14   1     5562.55     5850.34     71.06 o 
   3  14   1       17.31       11.79      3.73 o 
   4  14   1      922.75      902.91     24.91 o 
   5  14   1     1000.79     1046.41     21.06 o 
   6  14   1     1053.20     1103.24     22.13 o 
   7  14   1      331.41      294.48      9.96 o 
  -8  15   1      206.13      176.58     11.56 o 
  -7  15   1       43.86       37.48      4.53 o 
  -6  15   1      754.30      801.27     14.30 o 
  -5  15   1       11.34       10.18      3.31 o 
  -4  15   1      122.55      121.47      7.23 o 
  -3  15   1     4145.05     4248.80     57.67 o 
  -2  15   1       87.50       79.98      8.66 o 
  -1  15   1      204.79      224.96      9.79 o 
   0  15   1      268.64      294.08     10.28 o 
   1  15   1     2872.89     2838.00     41.67 o 
   2  15   1     1315.15     1362.17     24.26 o 
   3  15   1      724.72      721.82     20.14 o 
   4  15   1      244.73      270.29     13.56 o 
   5  15   1      744.94      752.19     16.84 o 
   6  15   1      539.80      578.73     14.63 o 
   7  15   1      883.48      838.45     15.16 o 
  -7  16   1      374.28      393.32     12.54 o 
  -6  16   1      325.96      404.77     30.28 o 
  -5  16   1      266.59      261.94     11.83 o 
  -4  16   1     1786.76     1798.57     26.51 o 
  -3  16   1      971.53      934.17     21.18 o 
  -2  16   1     1684.07     1740.91     30.36 o 
  -1  16   1      552.28      561.14     15.29 o 
   0  16   1       98.98       96.66      6.73 o 
   1  16   1     1463.51     1500.89     28.51 o 
   2  16   1       18.52       22.25      8.41 o 
   3  16   1       92.15       83.13      6.89 o 
   4  16   1       25.23       29.17      4.23 o 
   5  16   1      979.25     1010.88     21.68 o 
   6  16   1       32.83       24.12      3.73 o 
  -7  17   1        3.22       12.21      4.23 o 
  -6  17   1      415.85      372.06     11.79 o 
  -5  17   1       25.34       29.46      4.46 o 
  -4  17   1      508.78      504.51     12.91 o 
  -3  17   1       57.10       64.69      5.94 o 
  -2  17   1       40.15       45.41      5.71 o 
  -1  17   1     1090.01     1098.12     18.92 o 
   0  17   1      915.72      946.91     25.15 o 
   1  17   1      664.85      702.62     18.86 o 
   2  17   1     1243.24     1312.21     29.05 o 
   3  17   1      183.32      187.80      9.03 o 
   4  17   1     2944.16     3071.23     39.37 o 
   5  17   1       85.39       94.29      7.67 o 
   6  17   1     1405.53     1219.48     25.69 o 
  -6  18   1       76.54       75.54      8.77 o 
  -5  18   1       56.06       47.49      4.51 o 
  -4  18   1      265.36      276.16      9.64 o 
  -3  18   1       36.16       38.42      3.82 o 
  -2  18   1      652.09      690.53     17.28 o 
  -1  18   1     1902.22     1963.66     24.42 o 
   0  18   1     1995.09     1978.38     32.13 o 
   1  18   1      983.12     1011.99     21.45 o 
   2  18   1      762.92      799.65     17.72 o 
   3  18   1      780.96      750.37     18.97 o 
   4  18   1      256.33      259.16     13.14 o 
   5  18   1     1454.24     1395.63     42.12 o 
  -5  19   1     1278.86     1100.76     30.21 o 
  -4  19   1       96.09       85.39      5.66 o 
  -3  19   1       28.75       34.56      4.94 o 
  -2  19   1       12.22       15.76      4.31 o 
  -1  19   1       23.99       28.19      4.44 o 
   0  19   1       13.55       10.09      3.76 o 
   1  19   1       15.13       17.97      4.45 o 
   2  19   1      169.77      167.35      7.48 o 
   3  19   1       84.04       83.74      7.04 o 
   4  19   1        2.52       -2.23      3.00 o 
  -4  20   1       87.00       87.34      5.57 o 
  -3  20   1       12.82       15.11      3.30 o 
  -2  20   1      873.00      880.63     15.75 o 
  -1  20   1       18.59       21.72      3.40 o 
   0  20   1      432.63      438.62     11.64 o 
   1  20   1      671.08      641.38     21.63 o 
   2  20   1      732.29      684.91     31.75 o 
   3  20   1       62.17       66.86      5.21 o 
  -3  21   1     1177.17     1106.86     28.91 o 
  -2  21   1      644.93      633.96     13.10 o 
  -1  21   1      233.20      241.62      7.16 o 
   0  21   1     1039.47      972.20     17.50 o 
   1  21   1       14.73       10.30      2.67 o 
   2  21   1     2633.93     2342.34     31.17 o 
 -10   0   2      225.66      197.08     12.28 o 
  -8   0   2     2144.05     2059.73     31.97 o 
  -6   0   2       32.50       26.68      5.31 o 
  -4   0   2     2113.57     1666.67     20.88 o 
  -2   0   2     9894.18     9756.61     60.84 o 
   0   0   2    17921.84    16836.58    177.80 o 
   2   0   2       11.08        9.78      4.31 o 
   4   0   2     8976.95     9803.64    131.25 o 
   6   0   2     1509.45     1532.51     26.85 o 
   8   0   2     1367.97     1485.25     37.64 o 
 -11   1   2      267.35      245.62     10.16 o 
 -10   1   2      642.43      658.26     15.15 o 
  -9   1   2     2126.36     2179.15     32.97 o 
  -8   1   2     2728.01     2654.13     29.66 o 
  -7   1   2     2467.13     2477.61     32.79 o 
  -6   1   2      691.42      750.18     15.51 o 
  -5   1   2    10970.04    11274.93     65.64 o 
  -4   1   2      222.62      210.50      6.24 o 
  -3   1   2     1723.93     1615.05     13.00 o 
  -2   1   2       10.80       17.39      1.20 o 
  -1   1   2      732.33      767.38     14.10 o 
   0   1   2     8687.64     8524.45    184.12 o 
   1   1   2     4484.22     4149.46     50.23 o 
   2   1   2     2861.89     2873.96     25.26 o 
   3   1   2     4436.60     4480.43     40.24 o 
   4   1   2       26.10       46.22      6.40 o 
   5   1   2       75.71       53.02     12.21 o 
   6   1   2      689.86      651.43     13.15 o 
   7   1   2     2874.03     2930.47     46.95 o 
   8   1   2        1.81        9.58      5.28 o 
   9   1   2      579.83      548.87     12.56 o 
 -11   2   2      477.34      490.40     13.95 o 
 -10   2   2      598.53      629.53     12.97 o 
  -9   2   2      835.59      860.41     18.17 o 
  -8   2   2     2102.49     2040.18     28.63 o 
  -7   2   2     6171.26     6116.47     51.27 o 
  -6   2   2     2003.85     2096.76     31.68 o 
  -5   2   2     6322.24     6519.00     53.56 o 
  -4   2   2     3379.99     3146.88     28.13 o 
  -3   2   2     8188.42     7777.51     49.56 o 
  -2   2   2       63.61       41.98      2.35 o 
  -1   2   2     6172.67     5971.99    159.20 o 
   0   2   2      347.57      485.25     13.56 o 
   1   2   2        0.67        2.00      2.48 o 
   2   2   2      105.71      109.78      4.55 o 
   3   2   2       12.89       28.04      3.37 o 
   4   2   2      175.67      212.77     10.67 o 
   5   2   2     2278.76     2398.65     44.23 o 
   6   2   2     1515.42     1532.73     24.20 o 
   7   2   2       24.24       16.10      4.21 o 
   8   2   2       74.60       80.53      7.90 o 
   9   2   2     1415.19     1496.61     32.02 o 
 -11   3   2       68.35       76.76      9.30 o 
 -10   3   2      829.27      836.50     20.15 o 
  -9   3   2      584.91      608.33     15.66 o 
  -8   3   2      575.62      536.92     12.32 o 
  -7   3   2      606.63      580.32     11.29 o 
  -6   3   2     3806.43     3713.79     43.95 o 
  -5   3   2    13884.88    14193.11     89.90 o 
  -4   3   2       91.56       92.40      3.28 o 
  -3   3   2     6029.43     6066.24     38.13 o 
  -2   3   2     2559.05     2349.98     22.71 o 
  -1   3   2     4840.08     4666.04     35.48 o 
   0   3   2     1865.76     1647.67     20.42 o 
   1   3   2    12063.39    11916.95    174.91 o 
   2   3   2      133.42      183.47      6.32 o 
   3   3   2     3522.80     3939.39     54.90 o 
   4   3   2     3351.34     3419.60     44.38 o 
   5   3   2     1739.33     1705.14     77.27 o 
   6   3   2      990.55     1022.87     22.37 o 
   7   3   2      364.40      387.36     12.74 o 
   8   3   2      627.64      653.80     19.44 o 
   9   3   2       69.62       71.79      4.76 o 
 -11   4   2      371.86      347.80     15.65 o 
 -10   4   2       84.88       92.73      7.36 o 
  -9   4   2      114.41      105.14      7.38 o 
  -8   4   2      823.26      799.01     15.00 o 
  -7   4   2     1828.11     1912.33     32.38 o 
  -6   4   2       84.35       84.39      6.86 o 
  -5   4   2      289.28      320.10      9.41 o 
  -4   4   2     1492.22     1490.03     14.13 o 
  -3   4   2      869.80     1020.60     10.30 o 
  -2   4   2     6237.59     6386.72     39.17 o 
  -1   4   2      529.47      420.11      6.58 o 
   0   4   2      438.50      504.81      8.16 o 
   1   4   2     2774.22     2843.70     34.13 o 
   2   4   2      561.41      497.76     13.34 o 
   3   4   2     2073.02     1806.85     25.17 o 
   4   4   2     3050.75     3237.11     37.09 o 
   5   4   2      645.90      628.60     33.66 o 
   6   4   2     2749.34     2796.00     45.97 o 
   7   4   2      483.20      483.23     12.56 o 
   8   4   2      248.74      255.79     10.85 o 
   9   4   2       35.39       38.83      5.28 o 
 -10   5   2     2407.64     2503.75     36.28 o 
  -9   5   2      212.99      219.94     10.12 o 
  -8   5   2      778.32      784.05     14.81 o 
  -7   5   2      433.19      421.86     15.04 o 
  -6   5   2     8155.90     8128.04     78.18 o 
  -5   5   2      998.71      960.72     20.07 o 
  -4   5   2      147.76      126.09      4.75 o 
  -3   5   2     1934.96     2008.22     15.28 o 
  -2   5   2    16878.02    16267.53     96.18 o 
  -1   5   2      545.27      477.01      7.48 o 
   0   5   2       20.08       27.34      3.76 o 
   1   5   2       13.52       31.45      4.34 o 
   2   5   2       10.99       38.72      9.22 o 
   3   5   2        7.53       11.73      3.53 o 
   4   5   2     2367.56     2370.07     32.19 o 
   5   5   2      293.47      321.96     16.07 o 
   6   5   2      621.07      637.66     18.16 o 
   7   5   2      522.45      522.54     14.43 o 
   8   5   2     1047.82     1043.14     18.14 o 
   9   5   2      123.20       98.78      5.40 o 
 -10   6   2        0.19        0.70      3.47 o 
  -9   6   2      474.68      460.20     16.92 o 
  -8   6   2      162.41      172.98      7.17 o 
  -7   6   2     3863.51     3782.14     51.21 o 
  -6   6   2     3373.43     3442.04     45.13 o 
  -5   6   2      102.24      115.13      9.06 o 
  -4   6   2     1991.76     2103.65     21.24 o 
  -3   6   2    18956.70    19415.42     90.10 o 
  -2   6   2    21975.45    21607.39    106.96 o 
  -1   6   2      704.17      717.93     11.11 o 
   0   6   2      752.77      649.50     10.82 o 
   1   6   2    11584.14    11824.84     94.44 o 
   2   6   2    13316.67    13248.17    118.15 o 
   3   6   2     1314.41     1393.82     28.78 o 
   4   6   2      919.66      921.58     17.53 o 
   5   6   2      673.35      685.09     22.06 o 
   6   6   2     3650.82     3659.17     45.66 o 
   7   6   2       23.28       19.55      4.11 o 
   8   6   2       80.15       73.36      4.61 o 
   9   6   2      650.31      628.17     16.46 o 
 -10   7   2        4.20       10.40      3.23 o 
  -9   7   2      170.95      174.84      9.24 o 
  -8   7   2      135.18      139.75      7.10 o 
  -7   7   2      358.92      342.44     13.43 o 
  -6   7   2       47.63       52.90      5.65 o 
  -5   7   2       47.51       36.59      5.12 o 
  -4   7   2      240.43      239.92      7.17 o 
  -3   7   2     5252.06     5565.15     38.65 o 
  -2   7   2        3.56       20.05      2.58 o 
  -1   7   2       54.64       67.89      3.53 o 
   0   7   2     1848.54     1721.02     18.64 o 
   1   7   2      304.35      177.12      7.80 o 
   2   7   2     2510.64     2901.49    115.24 o 
   3   7   2       20.77       42.64      5.92 o 
   4   7   2     3208.89     3331.62     48.25 o 
   5   7   2     3487.33     3573.61     56.17 o 
   6   7   2        5.64        5.67      4.11 o 
   7   7   2      186.83      173.55      8.39 o 
   8   7   2     1051.75      984.11     15.87 o 
   9   7   2       70.41       63.60      5.60 o 
 -10   8   2      260.51      229.19     10.59 o 
  -9   8   2      594.76      619.29     16.08 o 
  -8   8   2     2527.61     2609.57     29.85 o 
  -7   8   2     2124.22     2149.50     34.08 o 
  -6   8   2      405.62      399.69     12.32 o 
  -5   8   2     1973.49     2057.19     46.08 o 
  -4   8   2    12469.14    12575.84     75.04 o 
  -3   8   2       15.89       26.47      2.88 o 
  -2   8   2       16.90       15.15      2.46 o 
  -1   8   2       72.75       98.37      4.27 o 
   0   8   2     3772.43     3263.62     32.70 o 
   1   8   2      799.36      674.60     15.74 o 
   2   8   2       10.62       25.37      5.04 o 
   3   8   2      489.30      538.03     14.87 o 
   4   8   2       70.30       74.78      6.84 o 
   5   8   2     1531.79     1510.26     27.72 o 
   6   8   2       64.24       74.25      7.05 o 
   7   8   2        9.23        2.89      4.10 o 
   8   8   2      343.40      343.03     10.44 o 
 -10   9   2       10.95       21.23      6.16 o 
  -9   9   2     1789.25     1870.50     31.87 o 
  -8   9   2      719.93      746.15     15.14 o 
  -7   9   2     1170.62     1157.66     24.59 o 
  -6   9   2      155.92      147.12      6.97 o 
  -5   9   2     2027.42     2031.01     44.08 o 
  -4   9   2     7653.81     7848.96     73.58 o 
  -3   9   2     1229.67     1213.23     16.79 o 
  -2   9   2      170.00      169.51      6.02 o 
  -1   9   2     2911.74     3194.42     27.28 o 
   0   9   2    19677.61    19646.65    117.72 o 
   1   9   2     6505.07     6164.02     59.80 o 
   2   9   2     2400.86     2409.90     32.90 o 
   3   9   2      656.97      708.91     23.72 o 
   4   9   2     2606.89     2525.20     30.66 o 
   5   9   2     1284.75     1281.45     25.18 o 
   6   9   2      274.04      265.46     19.07 o 
   7   9   2       98.67       82.64      6.19 o 
   8   9   2      335.17      348.38      9.72 o 
 -10  10   2       42.67       33.75      3.67 o 
  -9  10   2      241.57      245.02     10.85 o 
  -8  10   2       54.15       55.76      5.01 o 
  -7  10   2       11.98       18.64      4.90 o 
  -6  10   2        0.12       -0.30      4.65 o 
  -5  10   2     3767.59     3737.41     38.72 o 
  -4  10   2       19.03       23.79      4.00 o 
  -3  10   2      368.82      370.85     10.95 o 
  -2  10   2      312.64      281.60      9.70 o 
  -1  10   2     1444.76     1310.84     20.80 o 
   0  10   2       39.04       37.23      4.47 o 
   1  10   2      195.96      184.01      8.46 o 
   2  10   2     4706.60     4841.89     65.34 o 
   3  10   2     3247.30     3267.44     55.04 o 
   4  10   2        1.19        8.80      3.14 o 
   5  10   2       26.58       29.68      5.74 o 
   6  10   2      181.49      191.47     14.56 o 
   7  10   2      133.17      142.69      9.15 o 
   8  10   2      190.42      173.47      7.16 o 
  -9  11   2      696.28      737.29     17.15 o 
  -8  11   2      235.74      259.58     10.23 o 
  -7  11   2      964.97     1004.60     22.01 o 
  -6  11   2     2157.45     2168.79     50.74 o 
  -5  11   2     1055.36     1044.77     18.00 o 
  -4  11   2       19.44       14.41      3.70 o 
  -3  11   2     3319.71     3387.50     46.08 o 
  -2  11   2      848.31      794.29     14.92 o 
  -1  11   2     1572.58     1660.17     22.21 o 
   0  11   2      272.29      267.65     10.35 o 
   1  11   2      294.94      280.58     11.97 o 
   2  11   2     2098.32     2100.67     41.62 o 
   3  11   2      548.89      559.96     16.84 o 
   4  11   2     1580.64     1651.81     33.99 o 
   5  11   2       66.48       63.30      7.11 o 
   6  11   2      259.06      263.24     16.12 o 
   7  11   2     1976.94     1911.05     31.05 o 
   8  11   2       30.92       22.24      2.63 o 
  -9  12   2       69.84       64.23      6.04 o 
  -8  12   2       16.77       12.59      4.11 o 
  -7  12   2      261.43      269.13      9.60 o 
  -6  12   2      837.67      870.90     24.15 o 
  -5  12   2     1982.81     2065.14     28.89 o 
  -4  12   2      396.24      448.17     11.77 o 
  -3  12   2       48.82       57.38      4.33 o 
  -2  12   2     1051.00     1127.13     21.57 o 
  -1  12   2     9088.76     8812.45     63.40 o 
   0  12   2      467.02      464.07     15.56 o 
   1  12   2       34.70       15.68      4.34 o 
   2  12   2       80.64       98.78      5.70 o 
   3  12   2     8185.74     8315.62    101.51 o 
   4  12   2       65.37       76.40      8.20 o 
   5  12   2      224.12      246.66     12.82 o 
   6  12   2      948.28      872.06     27.62 o 
   7  12   2     1749.13     1753.94     27.67 o 
  -9  13   2       17.96       16.49      2.62 o 
  -8  13   2       25.13       17.03      4.21 o 
  -7  13   2     2571.64     2652.44     44.58 o 
  -6  13   2      171.34      178.81     10.22 o 
  -5  13   2      187.14      205.75     10.34 o 
  -4  13   2      152.91      155.45      9.08 o 
  -3  13   2     2031.89     1947.25     24.67 o 
  -2  13   2     2624.97     2628.57     32.07 o 
  -1  13   2      111.76      129.20      6.39 o 
   0  13   2     2420.70     2523.01     24.00 o 
   1  13   2     1556.93     1625.17     18.71 o 
   2  13   2     2632.70     2754.24     30.52 o 
   3  13   2      626.39      629.52     28.50 o 
   4  13   2     1030.72      992.95     26.49 o 
   5  13   2      112.19      122.49      9.11 o 
   6  13   2       97.37       65.68      4.87 o 
   7  13   2     1097.88     1123.95     16.97 o 
  -8  14   2      402.67      418.61     12.11 o 
  -7  14   2       52.05       60.05      5.84 o 
  -6  14   2       20.63       15.26      3.62 o 
  -5  14   2      932.04      972.49     21.89 o 
  -4  14   2       64.37       62.14      7.60 o 
  -3  14   2     1240.10     1314.62     25.38 o 
  -2  14   2       51.89       49.87      4.12 o 
  -1  14   2     1613.24     1639.37     26.52 o 
   0  14   2     2258.86     2437.02     36.53 o 
   1  14   2       78.01       78.49      5.89 o 
   2  14   2       22.02       18.01      4.89 o 
   3  14   2      810.15      782.79     19.80 o 
   4  14   2      526.30      591.14     20.06 o 
   5  14   2      151.90      134.49      9.16 o 
   6  14   2       73.85       41.25      3.67 o 
   7  14   2        0.67       -1.90      1.90 o 
  -8  15   2       63.51       68.83      4.27 o 
  -7  15   2       43.56       44.92      4.61 o 
  -6  15   2       53.51       45.86      4.08 o 
  -5  15   2      214.20      240.66     10.91 o 
  -4  15   2        7.13       16.25      4.62 o 
  -3  15   2      653.68      646.99     17.80 o 
  -2  15   2      195.80      205.23     10.45 o 
  -1  15   2      205.55      237.15      9.09 o 
   0  15   2     5140.63     5214.80     56.71 o 
   1  15   2     3275.76     3347.52     44.11 o 
   2  15   2     1552.03     1591.64     29.19 o 
   3  15   2       72.79       79.95      7.19 o 
   4  15   2     2366.51     2387.09     40.09 o 
   5  15   2     1649.34     1664.60     28.81 o 
   6  15   2       24.55       15.77      2.88 o 
  -7  16   2        8.10        6.32      1.95 o 
  -6  16   2       53.30       51.55      5.92 o 
  -5  16   2      158.28      153.33      8.37 o 
  -4  16   2     4478.71     4535.92     51.07 o 
  -3  16   2      542.72      547.41     16.19 o 
  -2  16   2      911.20      898.07     21.33 o 
  -1  16   2        1.46       -0.74      3.10 o 
   0  16   2     1706.81     1760.15     30.92 o 
   1  16   2      137.26      147.19      9.28 o 
   2  16   2     1449.58     1521.34     32.15 o 
   3  16   2        5.46        4.95      3.78 o 
   4  16   2      499.29      551.02     17.69 o 
   5  16   2     1059.38     1028.77     20.18 o 
   6  16   2      891.99      882.94     18.55 o 
  -7  17   2       46.97       43.39     14.01 o 
  -6  17   2       27.18       23.45      3.61 o 
  -5  17   2       30.62       20.02      4.63 o 
  -4  17   2        0.25        0.58      3.77 o 
  -3  17   2     1709.35     1747.51     28.33 o 
  -2  17   2      475.47      516.59     15.73 o 
  -1  17   2      246.92      237.40      9.77 o 
   0  17   2      410.32      412.44     14.51 o 
   1  17   2     1494.49     1573.91     28.08 o 
   2  17   2       21.81       19.77      5.29 o 
   3  17   2        7.72        3.87      4.12 o 
   4  17   2      605.75      617.61     36.97 o 
   5  17   2      685.89      675.75     20.05 o 
  -6  18   2       88.31       93.12      5.72 o 
  -5  18   2      404.62      372.99     14.78 o 
  -4  18   2       36.27       36.65      4.35 o 
  -3  18   2     1132.10     1122.53     21.21 o 
  -2  18   2      720.10      760.22     20.79 o 
  -1  18   2       73.09       67.50      5.19 o 
   0  18   2     1243.92     1295.68     24.36 o 
   1  18   2      544.34      564.92     15.53 o 
   2  18   2     2613.94     2651.23     39.33 o 
   3  18   2      101.23       96.60      6.75 o 
   4  18   2      243.33      255.45     15.13 o 
  -5  19   2      424.11      387.87     12.20 o 
  -4  19   2      105.41      102.08      6.31 o 
  -3  19   2      885.40      875.64     16.39 o 
  -2  19   2     2776.06     2814.52     46.84 o 
  -1  19   2     1455.97     1499.92     28.54 o 
   0  19   2        1.02       10.92      3.46 o 
   1  19   2     1099.27     1110.78     25.62 o 
   2  19   2      188.69      190.29      7.38 o 
   3  19   2       32.76       46.91      5.36 o 
   4  19   2     1082.38     1019.59     48.22 o 
  -4  20   2       68.03       66.95      7.05 o 
  -3  20   2      136.49      148.49      7.34 o 
  -2  20   2       71.45       70.69      4.79 o 
  -1  20   2     2856.63     2853.90     44.42 o 
   0  20   2       89.36       81.72      5.12 o 
   1  20   2      253.71      229.50      6.68 o 
   2  20   2       52.03       58.70      4.62 o 
   3  20   2     1407.26     1383.55     22.87 o 
  -3  21   2      324.04      306.05      9.77 o 
  -2  21   2      452.89      459.85     10.85 o 
  -1  21   2     1425.15     1350.43     16.83 o 
   0  21   2       46.81       42.33      4.19 o 
   1  21   2      641.67      630.13     20.20 o 
 -11   0   3      130.51      115.26     11.01 o 
  -9   0   3     1067.80     1091.50     26.36 o 
  -7   0   3       22.67       20.27      7.59 o 
  -5   0   3     1098.44     1219.51     35.32 o 
  -3   0   3     9143.59     8575.00    252.94 o 
  -1   0   3     2916.36     2835.59     42.81 o 
   1   0   3     3325.22     3492.74     57.78 o 
   3   0   3    14027.12    13748.47    174.60 o 
   5   0   3     2690.83     2828.97     50.40 o 
   7   0   3     4328.48     4542.90     68.27 o 
   9   0   3      181.46      167.52     11.37 o 
 -11   1   3        7.19        1.83      3.28 o 
 -10   1   3     1008.26     1060.48     30.16 o 
  -9   1   3      189.85      174.93      7.89 o 
  -8   1   3     1402.81     1310.36     25.40 o 
  -7   1   3      144.11      149.47     11.17 o 
  -6   1   3     1027.64     1195.66     34.32 o 
  -5   1   3      462.10      429.15     11.60 o 
  -4   1   3     1909.46     1726.95     22.02 o 
  -3   1   3       86.25       73.73      2.94 o 
  -2   1   3      706.70      629.64     12.77 o 
  -1   1   3     2534.31     2460.77     52.38 o 
   0   1   3     1462.94     1411.46     21.43 o 
   1   1   3      485.24      460.56      9.54 o 
   2   1   3    11186.10    10922.31     98.88 o 
   3   1   3      271.09      281.34     12.18 o 
   4   1   3     1177.52     1390.81     29.59 o 
   5   1   3      431.30      425.25      9.74 o 
   6   1   3     3342.63     3201.90     37.01 o 
   7   1   3      532.59      540.56     15.93 o 
   8   1   3        1.23       -1.54      3.41 o 
   9   1   3      370.36      352.59     19.95 o 
 -11   2   3        0.76        0.42      4.93 o 
 -10   2   3     1590.11     1614.67     29.70 o 
  -9   2   3     2088.64     2085.11     26.30 o 
  -8   2   3      304.12      281.92      8.93 o 
  -7   2   3      294.73      273.39     10.45 o 
  -6   2   3     2897.94     2647.00     34.75 o 
  -5   2   3     4301.28     4399.80     43.88 o 
  -4   2   3      125.99      111.68      4.00 o 
  -3   2   3     1398.21     1152.70     23.57 o 
  -2   2   3    10863.69    10511.25     53.50 o 
  -1   2   3     3990.84     4178.60     51.79 o 
   0   2   3      468.58      469.70     11.95 o 
   1   2   3    10212.54    10315.02    109.13 o 
   2   2   3      738.50      739.63     25.81 o 
   3   2   3        6.70       28.66     10.46 o 
   4   2   3     1570.37     1526.86     31.08 o 
   5   2   3     2383.26     2268.65     27.80 o 
   6   2   3      168.64      168.51      7.81 o 
   7   2   3      287.42      297.19     11.84 o 
   8   2   3     2367.85     2434.95     40.80 o 
   9   2   3      534.15      529.16     13.68 o 
 -11   3   3      196.25      203.60     11.20 o 
 -10   3   3       28.26       26.23      6.54 o 
  -9   3   3      480.39      473.94     13.37 o 
  -8   3   3       72.78       58.93      5.08 o 
  -7   3   3      123.61      128.58      6.56 o 
  -6   3   3     1851.75     1828.58     28.79 o 
  -5   3   3        0.73        1.60      2.25 o 
  -4   3   3     1333.58     1535.91     15.27 o 
  -3   3   3      930.23      909.50     13.97 o 
  -2   3   3      847.92      812.58     10.25 o 
  -1   3   3      255.37      309.49      7.57 o 
   0   3   3    12910.63    12746.58    105.08 o 
   1   3   3    14727.32    14541.79     98.14 o 
   2   3   3      377.76      409.68     12.03 o 
   3   3   3      456.49      615.36     18.41 o 
   4   3   3     1959.11     1982.20     86.14 o 
   5   3   3     2065.54     1956.50     25.19 o 
   6   3   3        8.38        8.35      3.25 o 
   7   3   3       27.06       32.29      4.73 o 
   8   3   3      515.91      525.80     23.43 o 
   9   3   3      849.04      860.48     16.97 o 
 -11   4   3       16.69       17.98      5.65 o 
 -10   4   3        4.93        5.64      4.15 o 
  -9   4   3        3.31        2.62      3.62 o 
  -8   4   3      240.43      230.44      9.01 o 
  -7   4   3     1384.99     1392.18     22.30 o 
  -6   4   3      285.60      277.12     13.89 o 
  -5   4   3      444.81      461.55     10.66 o 
  -4   4   3    10251.23    10853.46     60.54 o 
  -3   4   3       18.38       24.79      2.55 o 
  -2   4   3     1540.64     1755.93     15.14 o 
  -1   4   3     1831.04     1767.71     20.66 o 
   0   4   3    10455.24    10191.42    134.66 o 
   1   4   3      187.40      225.29      9.53 o 
   2   4   3     1085.98     1287.11     20.26 o 
   3   4   3     1920.61     1815.02     27.87 o 
   4   4   3     3554.41     3678.21    215.76 o 
   5   4   3       82.91       72.11      5.86 o 
   6   4   3       20.24       21.72      4.28 o 
   7   4   3     2413.24     2508.13     31.17 o 
   8   4   3        0.32        3.06      3.36 o 
   9   4   3      146.38      141.57      6.34 o 
 -11   5   3     2996.15     2912.83     54.17 o 
 -10   5   3      175.11      161.83     12.32 o 
  -9   5   3       13.86       15.68      3.65 o 
  -8   5   3     2137.74     2166.58     27.56 o 
  -7   5   3     8571.08     8367.07     64.14 o 
  -6   5   3        0.22        2.35      4.33 o 
  -5   5   3     3137.19     3137.08     48.13 o 
  -4   5   3      375.80      260.53      7.57 o 
  -3   5   3     5230.79     5103.94     39.17 o 
  -2   5   3        8.54       13.69      1.68 o 
  -1   5   3     3513.59     3326.24     32.55 o 
   0   5   3     1337.41     1295.18     23.68 o 
   1   5   3      795.45      981.79     21.38 o 
   2   5   3      894.58      952.26     31.24 o 
   3   5   3     8200.45     8407.39     74.17 o 
   4   5   3       21.46       26.27      4.96 o 
   5   5   3     3728.19     3894.05     51.42 o 
   6   5   3       86.85       80.39      7.31 o 
   7   5   3     1162.12     1180.36     20.39 o 
   8   5   3       40.72       47.81      7.96 o 
 -11   6   3       19.59       18.03      4.78 o 
 -10   6   3      963.94      978.61     20.15 o 
  -9   6   3      238.58      226.04      8.45 o 
  -8   6   3      584.55      596.01     14.25 o 
  -7   6   3      133.56      130.12      6.20 o 
  -6   6   3      587.39      578.50     21.09 o 
  -5   6   3       18.00       23.71      4.29 o 
  -4   6   3      345.94      296.33      8.57 o 
  -3   6   3    10016.73     9756.52     64.90 o 
  -2   6   3     4231.89     4553.08     42.69 o 
  -1   6   3      165.20      143.82      5.38 o 
   0   6   3       20.04       38.06      4.18 o 
   1   6   3     3231.88     2899.99     71.27 o 
   2   6   3      820.61      793.15     21.43 o 
   3   6   3      565.02      627.31     22.05 o 
   4   6   3     1969.21     2077.12     33.11 o 
   5   6   3     1533.05     1582.98     52.59 o 
   6   6   3     1010.63     1046.73     23.39 o 
   7   6   3        1.45        4.71      3.35 o 
   8   6   3      272.75      274.70     16.02 o 
 -10   7   3      558.69      554.68     22.52 o 
  -9   7   3      219.11      222.72      8.15 o 
  -8   7   3      897.39      896.63     17.37 o 
  -7   7   3      711.27      685.12     13.62 o 
  -6   7   3     1277.56     1306.72     24.01 o 
  -5   7   3      250.28      273.02     11.26 o 
  -4   7   3      169.37      144.37      6.42 o 
  -3   7   3     1690.06     1509.02     20.14 o 
  -2   7   3    14656.95    14965.75     91.17 o 
  -1   7   3      765.05      822.70     14.68 o 
   0   7   3      799.44      863.52     15.87 o 
   1   7   3     7049.41     6864.97     76.32 o 
   2   7   3      123.22       93.43      8.31 o 
   3   7   3      451.55      456.53     16.35 o 
   4   7   3        2.47        8.01      2.48 o 
   5   7   3     1749.65     1715.99     34.87 o 
   6   7   3      407.44      378.57     14.15 o 
   7   7   3       11.03       10.08      4.27 o 
   8   7   3      133.58      152.44      8.80 o 
 -10   8   3      105.29      100.07      6.28 o 
  -9   8   3     2255.61     2298.72     30.22 o 
  -8   8   3      705.88      711.32     15.27 o 
  -7   8   3      837.41      841.30     18.27 o 
  -6   8   3      461.54      466.09     14.61 o 
  -5   8   3     7573.96     7858.94    107.28 o 
  -4   8   3      387.46      403.45     11.09 o 
  -3   8   3     5147.37     5044.39     43.55 o 
  -2   8   3        2.02       17.09      3.00 o 
  -1   8   3     3655.90     3641.99     40.21 o 
   0   8   3     3553.18     3821.10     58.11 o 
   1   8   3     1362.98     1287.04     29.53 o 
   2   8   3      673.53      766.66     44.62 o 
   3   8   3      321.14      309.01     12.74 o 
   4   8   3     1289.35     1228.32     18.01 o 
   5   8   3     1125.82     1156.09     24.22 o 
   6   8   3       21.26       13.92     16.94 o 
   7   8   3     1612.10     1597.69     29.40 o 
   8   8   3      302.36      309.60     22.01 o 
 -10   9   3      143.79      128.23     10.28 o 
  -9   9   3       10.52       13.97      3.37 o 
  -8   9   3     3283.07     3236.50     38.11 o 
  -7   9   3      891.74      912.00     21.06 o 
  -6   9   3       24.13       16.56      4.12 o 
  -5   9   3     1030.36     1006.19     28.32 o 
  -4   9   3     5945.61     6128.49     52.81 o 
  -3   9   3      155.69      163.45      7.16 o 
  -2   9   3     4185.76     4377.51     39.77 o 
  -1   9   3     5941.48     5675.78     49.59 o 
   0   9   3    11921.59    12032.24    122.95 o 
   1   9   3      836.80      886.60     25.16 o 
   2   9   3     6635.47     6743.57     82.46 o 
   3   9   3     4124.89     4165.41     41.59 o 
   4   9   3      527.01      465.47     14.76 o 
   5   9   3       21.73       15.82      6.18 o 
   6   9   3      385.73      383.76     19.17 o 
   7   9   3      108.45      112.94      9.00 o 
   8   9   3       16.91       17.89      4.72 o 
 -10  10   3       12.56        5.50      3.01 o 
  -9  10   3       55.90       53.42      4.18 o 
  -8  10   3      590.90      581.47     14.67 o 
  -7  10   3      680.63      732.75     21.97 o 
  -6  10   3      832.86      811.46     23.19 o 
  -5  10   3     2588.36     2534.43     30.42 o 
  -4  10   3      763.06      800.90     17.08 o 
  -3  10   3      319.16      324.22     10.87 o 
  -2  10   3      311.63      292.96      9.39 o 
  -1  10   3     2703.37     2486.96     36.34 o 
   0  10   3     2093.24     2138.00     41.86 o 
   1  10   3     1184.10     1229.84     31.81 o 
   2  10   3      276.06      263.20     15.22 o 
   3  10   3     2425.08     2472.64     37.22 o 
   4  10   3       25.71       17.48      5.95 o 
   5  10   3       65.58       62.81      7.31 o 
   6  10   3      411.50      431.51     19.67 o 
   7  10   3       10.42       11.59      3.55 o 
   8  10   3       15.08        8.00      3.18 o 
  -9  11   3      809.97      821.89     21.07 o 
  -8  11   3     1036.40     1051.74     19.04 o 
  -7  11   3      612.86      595.57     31.36 o 
  -6  11   3       18.98       22.80      5.90 o 
  -5  11   3     1410.14     1406.16     21.09 o 
  -4  11   3      349.05      361.37      9.53 o 
  -3  11   3      900.86      957.58     23.23 o 
  -2  11   3      126.19      151.69     11.51 o 
  -1  11   3     2636.95     2450.34     47.38 o 
   0  11   3      446.36      527.08     21.36 o 
   1  11   3        9.26        7.63      4.68 o 
   2  11   3      451.32      488.26     13.03 o 
   3  11   3       24.41       37.36      5.64 o 
   4  11   3     1636.89     1495.32     32.94 o 
   5  11   3        4.93        9.07      4.73 o 
   6  11   3     1076.15     1091.46     32.09 o 
   7  11   3      311.96      289.92      9.28 o 
  -9  12   3      218.30      198.69      8.27 o 
  -8  12   3      101.70      107.01      6.71 o 
  -7  12   3        0.86       -1.39      3.64 o 
  -6  12   3     2795.90     2841.92     33.33 o 
  -5  12   3      772.95      834.45     18.04 o 
  -4  12   3     2445.73     2583.95     27.36 o 
  -3  12   3      610.26      670.13     12.14 o 
  -2  12   3    19060.57    19218.03    147.66 o 
  -1  12   3      633.46      692.19     29.62 o 
   0  12   3    10303.55    10580.61    103.87 o 
   1  12   3       11.23       10.19      3.08 o 
   2  12   3     6766.94     6848.60     52.65 o 
   3  12   3       74.55       69.46      6.59 o 
   4  12   3     1199.42     1148.48     32.34 o 
   5  12   3       35.68       37.07      5.88 o 
   6  12   3     1165.41     1218.03     58.21 o 
   7  12   3        4.46        2.57      1.96 o 
  -9  13   3        4.33        3.65      2.14 o 
  -8  13   3      417.25      415.04     11.50 o 
  -7  13   3      111.12      120.65      7.30 o 
  -6  13   3      146.05      148.40      7.33 o 
  -5  13   3     2418.14     2538.32     32.92 o 
  -4  13   3      469.39      440.16     16.95 o 
  -3  13   3       17.30       15.50      3.08 o 
  -2  13   3       87.40      102.23      5.58 o 
  -1  13   3     2827.98     2949.93     28.01 o 
   0  13   3      204.20      224.14      9.75 o 
   1  13   3        1.43        2.33      3.10 o 
   2  13   3      514.06      504.65     16.28 o 
   3  13   3       76.21       88.50      7.33 o 
   4  13   3      145.71      142.72     10.47 o 
   5  13   3      330.06      334.12     13.41 o 
   6  13   3      193.77      193.54      9.05 o 
   7  13   3       97.08       91.78      5.52 o 
  -8  14   3      226.19      247.81      7.85 o 
  -7  14   3      192.96      198.34      8.45 o 
  -6  14   3      716.03      721.63     16.89 o 
  -5  14   3      332.81      340.17     13.08 o 
  -4  14   3     1152.34     1172.60     25.03 o 
  -3  14   3      912.57      865.70     20.57 o 
  -2  14   3        3.71        6.83      4.01 o 
  -1  14   3      532.62      604.42     12.91 o 
   0  14   3      145.45      150.24      9.17 o 
   1  14   3     1502.24     1494.88     25.40 o 
   2  14   3       18.61        8.79      4.29 o 
   3  14   3       14.56        6.51      3.97 o 
   4  14   3      197.52      191.94     11.50 o 
   5  14   3       25.85       33.48      4.09 o 
   6  14   3     1473.14     1358.07     26.92 o 
  -8  15   3       64.49       83.54     17.44 o 
  -7  15   3      306.37      254.16      9.80 o 
  -6  15   3      449.60      465.86     15.75 o 
  -5  15   3     2413.46     2566.37     44.39 o 
  -4  15   3     2772.43     2849.33     39.95 o 
  -3  15   3       85.52       84.79      6.95 o 
  -2  15   3     1451.55     1461.71     32.01 o 
  -1  15   3     5242.70     5311.96     50.83 o 
   0  15   3     4603.82     4832.13     54.42 o 
   1  15   3      122.76      138.24      8.09 o 
   2  15   3     2714.16     2765.81     39.13 o 
   3  15   3     2425.96     2585.68     35.82 o 
   4  15   3      889.60      899.69     25.72 o 
   5  15   3      268.35      268.56     10.67 o 
   6  15   3        2.68       -0.08      4.08 o 
  -7  16   3      797.23      757.91     19.78 o 
  -6  16   3      127.22      136.64      8.22 o 
  -5  16   3     2470.10     2539.68     40.47 o 
  -4  16   3      105.80      142.81     10.62 o 
  -3  16   3     3483.72     3540.94     50.18 o 
  -2  16   3      227.27      232.37     12.64 o 
  -1  16   3        3.53       10.33      3.69 o 
   0  16   3        0.29       13.70      5.26 o 
   1  16   3      810.01      891.42     21.26 o 
   2  16   3      358.64      406.32     19.33 o 
   3  16   3       30.55       33.24      4.70 o 
   4  16   3      380.41      384.37     12.95 o 
   5  16   3       52.80       42.24      3.62 o 
  -7  17   3      108.15       87.96      7.50 o 
  -6  17   3     1322.02     1391.22     27.17 o 
  -5  17   3       97.40       90.99      7.50 o 
  -4  17   3      219.06      208.70     11.77 o 
  -3  17   3       57.18       53.46      6.31 o 
  -2  17   3     3278.55     3396.04     48.13 o 
  -1  17   3      405.15      432.30     12.65 o 
   0  17   3      355.40      333.56     12.83 o 
   1  17   3      181.46      174.23      9.29 o 
   2  17   3      333.33      313.22     13.52 o 
   3  17   3     1168.57     1176.94     23.46 o 
   4  17   3        2.23       -2.51      4.32 o 
   5  17   3       10.34       -1.92      3.44 o 
  -6  18   3      213.02      169.90      8.50 o 
  -5  18   3        4.93        9.94      3.29 o 
  -4  18   3        2.71        6.24      4.22 o 
  -3  18   3     4817.91     5031.82     48.74 o 
  -2  18   3       15.90       20.49      4.67 o 
  -1  18   3       44.97       49.39      4.45 o 
   0  18   3       85.58       84.60      8.05 o 
   1  18   3     1947.29     2077.44     29.23 o 
   2  18   3       10.61        9.06      5.35 o 
   3  18   3       76.83       81.06      5.54 o 
   4  18   3       61.51       50.90      4.78 o 
  -5  19   3      887.54      802.40     42.37 o 
  -4  19   3     2080.06     2109.38     25.02 o 
  -3  19   3      254.46      270.02      8.92 o 
  -2  19   3       23.69       24.44      3.67 o 
  -1  19   3      492.89      496.55     15.53 o 
   0  19   3     2142.75     2186.01     28.32 o 
   1  19   3       59.23       53.03      5.62 o 
   2  19   3        0.24        1.91      2.63 o 
   3  19   3      232.35      233.12     10.02 o 
  -4  20   3     1367.05     1319.39     28.53 o 
  -3  20   3        8.09        4.55      2.56 o 
  -2  20   3       98.78      105.69      5.38 o 
  -1  20   3      438.89      425.75     11.96 o 
   0  20   3     1777.51     1682.89     30.46 o 
   1  20   3        7.64        6.20      1.90 o 
   2  20   3       50.63       56.89      4.86 o 
  -2  21   3      161.23      168.58      6.04 o 
  -1  21   3      525.03      467.90      8.45 o 
   0  21   3      222.21      217.24     11.19 o 
 -10   0   4       93.21       93.50     21.77 o 
  -8   0   4      135.50      132.73     10.37 o 
  -6   0   4        3.38        6.56      5.88 o 
  -4   0   4     3579.78     3423.39     60.30 o 
  -2   0   4     2810.40     2287.73     38.78 o 
   0   0   4     1758.82     1478.22     35.33 o 
   2   0   4    11743.20    11404.53    152.69 o 
   4   0   4     6074.65     6186.10    108.21 o 
   6   0   4     2470.05     2575.79     50.40 o 
   8   0   4     1124.34     1158.61     35.15 o 
 -11   1   4      255.87      242.98     10.69 o 
 -10   1   4       13.84       16.57      4.06 o 
  -9   1   4      414.24      403.69     12.80 o 
  -8   1   4     1779.93     1739.22     21.95 o 
  -7   1   4       38.51       24.58      4.86 o 
  -6   1   4      502.45      485.73     21.52 o 
  -5   1   4        2.41        6.85      4.72 o 
  -4   1   4    10546.28    10082.60     91.62 o 
  -3   1   4     2082.73     1777.13     22.66 o 
  -2   1   4    10556.92    10003.12    194.88 o 
  -1   1   4        6.63        9.99      5.45 o 
   0   1   4     6783.08     6420.72     64.42 o 
   1   1   4     9095.37     8893.00     97.68 o 
   2   1   4     1023.49     1103.06     36.30 o 
   3   1   4     2898.37     2950.55     46.49 o 
   4   1   4     1617.36     1730.44     42.99 o 
   5   1   4     2357.20     2300.10     30.76 o 
   6   1   4      101.37      105.33      7.66 o 
   7   1   4      184.90      186.06      7.72 o 
   8   1   4       26.33       19.01      4.43 o 
 -11   2   4      956.67      900.89     20.16 o 
 -10   2   4        7.88       14.35      3.52 o 
  -9   2   4       66.68       66.68      5.97 o 
  -8   2   4     1758.30     1696.75     23.61 o 
  -7   2   4     1739.55     1686.33     20.17 o 
  -6   2   4      944.76      856.14     32.64 o 
  -5   2   4      274.14      334.23     12.97 o 
  -4   2   4     1611.84     1445.24     23.78 o 
  -3   2   4     5279.26     5490.12     36.57 o 
  -2   2   4    24526.11    23487.11    238.14 o 
  -1   2   4     2636.20     2578.90     89.00 o 
   0   2   4     3735.97     3751.99     44.98 o 
   1   2   4      755.66      679.41     14.01 o 
   2   2   4     9487.85     9376.63    150.69 o 
   3   2   4      729.32      716.13     58.61 o 
   4   2   4     3191.33     3265.22     48.14 o 
   5   2   4     1153.28     1172.45     21.70 o 
   6   2   4      522.32      525.37     15.95 o 
   7   2   4     1154.88     1183.72     18.92 o 
   8   2   4       29.11       41.24      5.36 o 
 -11   3   4      224.03      202.38     10.22 o 
 -10   3   4       44.07       45.04      5.09 o 
  -9   3   4      205.62      229.26     10.84 o 
  -8   3   4        7.96       15.49      4.15 o 
  -7   3   4      103.76      128.83      6.48 o 
  -6   3   4       20.31       18.11      3.68 o 
  -5   3   4      205.04      218.08      7.60 o 
  -4   3   4        7.86        6.66      2.56 o 
  -3   3   4      172.11      199.32      4.84 o 
  -2   3   4       43.41       38.92      8.78 o 
  -1   3   4    19969.92    19486.72    154.22 o 
   0   3   4    10566.30    10035.19    123.51 o 
   1   3   4      121.05      177.49     11.57 o 
   2   3   4     2218.52     2085.00     42.70 o 
   3   3   4     6048.94     6076.49     73.80 o 
   4   3   4     1254.13     1218.47     20.19 o 
   5   3   4       76.71       73.37      6.13 o 
   6   3   4      764.98      767.55     17.35 o 
   7   3   4      736.29      754.02     19.49 o 
   8   3   4      120.37      113.47      7.48 o 
 -11   4   4        0.40        2.37      4.28 o 
 -10   4   4      538.76      553.45     12.73 o 
  -9   4   4      514.88      509.48     14.12 o 
  -8   4   4     1032.36     1029.45     20.28 o 
  -7   4   4       22.29       17.63      4.33 o 
  -6   4   4     1718.69     1605.48     34.56 o 
  -5   4   4     3853.57     3601.07     41.21 o 
  -4   4   4     2481.04     2498.10     22.34 o 
  -3   4   4     5785.36     5568.26     41.00 o 
  -2   4   4        5.56        3.29      2.01 o 
  -1   4   4     7188.51     6772.30    144.23 o 
   0   4   4     1519.54     1485.97     22.17 o 
   1   4   4     3481.85     3205.63     36.42 o 
   2   4   4      249.28      279.80     13.85 o 
   3   4   4     3102.73     3195.28     50.27 o 
   4   4   4       19.64       20.14      3.38 o 
   5   4   4     1486.99     1462.22     24.42 o 
   6   4   4        9.20       17.01      4.03 o 
   7   4   4      329.53      332.36     17.56 o 
   8   4   4      462.91      464.47     14.02 o 
 -11   5   4      490.24      443.47     19.27 o 
 -10   5   4      667.00      683.23     13.69 o 
  -9   5   4      923.49      948.06     19.02 o 
  -8   5   4      595.25      632.72     15.89 o 
  -7   5   4      414.34      388.62      9.94 o 
  -6   5   4     3482.93     3503.19    143.15 o 
  -5   5   4     3555.77     3812.66     48.25 o 
  -4   5   4     4804.56     4810.99     40.49 o 
  -3   5   4       83.28      110.32      7.17 o 
  -2   5   4     2598.77     2514.50     25.34 o 
  -1   5   4        2.56        5.57      3.98 o 
   0   5   4     2280.44     2082.40     40.02 o 
   1   5   4      103.39      113.76      6.88 o 
   2   5   4     2928.67     3145.63     48.37 o 
   3   5   4      924.75     1017.99     22.91 o 
   4   5   4     7155.23     7257.22     56.99 o 
   5   5   4      324.69      336.02     11.76 o 
   6   5   4      178.87      174.64      8.29 o 
   7   5   4     1427.20     1385.28     32.46 o 
   8   5   4      344.09      359.70     11.57 o 
 -11   6   4      871.77      779.80     24.14 o 
 -10   6   4        2.16       10.98      3.08 o 
  -9   6   4      173.63      168.84      9.49 o 
  -8   6   4       67.04       58.09      6.61 o 
  -7   6   4       60.59       65.43      5.08 o 
  -6   6   4        7.32       21.63      5.42 o 
  -5   6   4      946.20     1000.93     25.86 o 
  -4   6   4     6144.57     6354.68     50.46 o 
  -3   6   4     2511.95     2411.25     31.29 o 
  -2   6   4       80.00       51.50      3.97 o 
  -1   6   4      848.72      773.26     15.71 o 
   0   6   4     2236.93     2366.67     65.06 o 
   1   6   4     5269.30     4976.42     51.94 o 
   2   6   4      104.90      107.99      8.86 o 
   3   6   4      363.84      349.33     14.46 o 
   4   6   4      181.52      208.72      8.82 o 
   5   6   4     4143.22     4365.61     44.55 o 
   6   6   4       11.99       12.32      5.31 o 
   7   6   4      375.70      394.86     19.71 o 
   8   6   4       12.39       23.07      3.41 o 
 -10   7   4       61.14       69.25      6.41 o 
  -9   7   4       67.74       69.06      6.51 o 
  -8   7   4      280.26      280.32     10.78 o 
  -7   7   4     1050.20     1046.49     19.78 o 
  -6   7   4     1118.79     1126.38     16.61 o 
  -5   7   4      277.49      248.79     11.12 o 
  -4   7   4     4482.27     4543.59     41.80 o 
  -3   7   4     4431.06     3910.99     41.49 o 
  -2   7   4      827.94      822.01     17.21 o 
  -1   7   4      895.33      874.27     14.88 o 
   0   7   4     3771.05     3793.21     82.08 o 
   1   7   4        1.69        7.24      4.65 o 
   2   7   4      564.61      586.12     20.57 o 
   3   7   4     1438.38     1392.34     20.43 o 
   4   7   4      100.79       85.11      6.11 o 
   5   7   4      179.11      159.15     10.46 o 
   6   7   4      109.42      110.01      8.98 o 
   7   7   4     1622.46     1654.97     64.70 o 
   8   7   4      166.35      140.24      8.72 o 
 -10   8   4       75.08       74.80      6.54 o 
  -9   8   4      558.10      601.29     14.11 o 
  -8   8   4     2879.82     2863.80     34.70 o 
  -7   8   4      159.96      162.82     10.93 o 
  -6   8   4      439.61      461.16     18.47 o 
  -5   8   4      812.45      784.39     20.24 o 
  -4   8   4     5812.98     5985.89     51.59 o 
  -3   8   4     1486.86     1664.88     23.21 o 
  -2   8   4     1330.87     1331.09     19.92 o 
  -1   8   4       14.14       35.02      3.63 o 
   0   8   4      295.51      317.88     15.21 o 
   1   8   4      189.35      188.17     12.57 o 
   2   8   4     2385.06     2402.50     44.75 o 
   3   8   4       79.03       87.34      5.42 o 
   4   8   4      224.98      192.28      9.47 o 
   5   8   4     1042.44     1013.60     34.24 o 
   6   8   4     1545.30     1653.40     31.21 o 
   7   8   4      272.75      288.23     22.72 o 
 -10   9   4      293.71      270.98      8.89 o 
  -9   9   4      814.61      820.41     15.79 o 
  -8   9   4       65.08       69.39      5.94 o 
  -7   9   4     2978.12     3090.69     46.98 o 
  -6   9   4     1160.74     1307.94     19.92 o 
  -5   9   4      712.63      763.98     19.51 o 
  -4   9   4        1.31       17.75      3.66 o 
  -3   9   4     3442.79     3278.74     35.54 o 
  -2   9   4     2925.69     2819.37     31.49 o 
  -1   9   4      458.04      495.79     17.80 o 
   0   9   4     1487.82     1469.74     31.80 o 
   1   9   4     4534.78     4495.24     67.60 o 
   2   9   4     3605.36     3695.54     39.03 o 
   3   9   4      175.05      184.06      9.88 o 
   4   9   4      675.14      659.62     29.72 o 
   5   9   4       31.80       52.45      6.98 o 
   6   9   4        0.48        0.92      3.95 o 
   7   9   4       74.09       70.04      6.62 o 
 -10  10   4      158.91      144.60      8.09 o 
  -9  10   4      164.73      173.10      7.07 o 
  -8  10   4      238.65      269.08     10.11 o 
  -7  10   4     1221.06     1237.51     24.18 o 
  -6  10   4     6240.75     6401.18     61.29 o 
  -5  10   4      355.21      336.64     10.59 o 
  -4  10   4       33.05       33.84      5.34 o 
  -3  10   4       90.42       92.26      6.85 o 
  -2  10   4     5309.25     5199.52     47.25 o 
  -1  10   4     1686.95     1806.85     39.77 o 
   0  10   4      372.61      399.48     18.65 o 
   1  10   4      129.09      139.48     13.49 o 
   2  10   4     1704.53     1703.55     21.11 o 
   3  10   4      567.57      495.61     23.05 o 
   4  10   4      892.13      949.62     30.02 o 
   5  10   4      791.47      778.79     25.73 o 
   6  10   4      220.19      216.88     10.40 o 
   7  10   4      587.06      588.48     15.78 o 
 -10  11   4     2410.79     2260.63     44.38 o 
  -9  11   4      715.34      755.74     13.28 o 
  -8  11   4     1780.71     1801.53     25.09 o 
  -7  11   4       69.05       68.40      7.59 o 
  -6  11   4     5696.95     5777.11     57.89 o 
  -5  11   4        6.71       11.84      3.35 o 
  -4  11   4     1916.32     1980.35     21.52 o 
  -3  11   4      288.74      781.65    138.46 o 
  -2  11   4      647.95      643.16     18.70 o 
  -1  11   4      206.04      244.05     15.37 o 
   0  11   4     3824.61     3884.69     51.24 o 
   1  11   4      306.59      263.10      8.64 o 
   2  11   4      549.72      537.13     11.94 o 
   3  11   4      360.38      405.11     21.22 o 
   4  11   4        0.97        9.86      4.72 o 
   5  11   4       14.64       11.40      3.49 o 
   6  11   4      974.40      974.63     32.59 o 
   7  11   4      411.01      397.72     11.23 o 
  -9  12   4     1277.77     1235.38     39.81 o 
  -8  12   4       89.35       94.46      5.80 o 
  -7  12   4      191.69      199.16      9.43 o 
  -6  12   4        0.33        6.72      3.86 o 
  -5  12   4     5956.47     6345.22     63.39 o 
  -4  12   4      221.51      225.63      7.54 o 
  -3  12   4     2700.40     2749.49     27.99 o 
  -2  12   4        0.24       17.91      3.39 o 
  -1  12   4     7167.84     7079.75     49.30 o 
   0  12   4       41.90       53.38      4.77 o 
   1  12   4       30.11       24.73      4.07 o 
   2  12   4      218.57      205.73      9.25 o 
   3  12   4      155.51      198.05     10.11 o 
   4  12   4       65.51       50.55      6.49 o 
   5  12   4      258.21      265.36      9.46 o 
   6  12   4      632.89      593.36     18.76 o 
  -9  13   4     1029.99      967.45     29.64 o 
  -8  13   4      718.35      683.05     14.55 o 
  -7  13   4      208.94      214.08      9.32 o 
  -6  13   4      792.00      835.59     23.67 o 
  -5  13   4      622.76      612.60     17.93 o 
  -4  13   4      541.34      560.66     21.63 o 
  -3  13   4     1704.75     1771.85     24.51 o 
  -2  13   4      788.64      779.40     19.31 o 
  -1  13   4     1002.27     1051.36     16.31 o 
   0  13   4      305.37      330.66      9.41 o 
   1  13   4     2223.23     2265.03     31.42 o 
   2  13   4      260.32      279.98     10.69 o 
   3  13   4      147.58      122.90      8.06 o 
   4  13   4        2.20        4.97      3.47 o 
   5  13   4       33.87       27.72      3.28 o 
   6  13   4      970.37      939.04     22.51 o 
  -9  14   4      161.14      113.95      8.46 o 
  -8  14   4     1154.00     1061.13     16.27 o 
  -7  14   4      128.94      124.03      7.46 o 
  -6  14   4     2810.49     2884.17     42.99 o 
  -5  14   4      402.54      409.13     16.84 o 
  -4  14   4      980.98     1006.63     27.18 o 
  -3  14   4       67.68       65.28      7.41 o 
  -2  14   4     1360.86     1365.28     30.55 o 
  -1  14   4      532.08      514.26     14.46 o 
   0  14   4      765.37      765.71     20.02 o 
   1  14   4     1095.53     1173.31     22.40 o 
   2  14   4      136.36      171.87      8.49 o 
   3  14   4      514.79      480.85     14.60 o 
   4  14   4       89.86       74.88      6.89 o 
   5  14   4     1939.04     1809.16     53.66 o 
   6  14   4        0.49        7.19      2.51 o 
  -8  15   4       78.48       75.13      6.57 o 
  -7  15   4     1974.66     2058.79     31.19 o 
  -6  15   4     1896.25     1859.10     51.21 o 
  -5  15   4      148.27      165.64     10.94 o 
  -4  15   4       56.81       62.31      6.11 o 
  -3  15   4     4123.80     4255.72     56.47 o 
  -2  15   4     1484.60     1545.67     32.49 o 
  -1  15   4       46.28       58.06      5.47 o 
   0  15   4      209.70      199.55     10.45 o 
   1  15   4      483.29      542.76     16.71 o 
   2  15   4     2607.55     2641.29     58.50 o 
   3  15   4      146.78      130.62      7.53 o 
   4  15   4        0.59       -1.84      3.57 o 
   5  15   4       58.35       45.18      3.23 o 
  -7  16   4       20.16       29.18     10.60 o 
  -6  16   4      267.30      257.94     10.81 o 
  -5  16   4     1850.70     1949.86     34.41 o 
  -4  16   4     1242.37     1221.58     28.31 o 
  -3  16   4       12.06       10.11      5.00 o 
  -2  16   4        6.61        6.47      4.13 o 
  -1  16   4      763.30      799.81     17.47 o 
   0  16   4       45.48       51.83      6.15 o 
   1  16   4        0.51       -1.26      3.83 o 
   2  16   4        0.75        2.92      4.27 o 
   3  16   4      163.16      157.38      8.39 o 
   4  16   4       48.65       52.66      6.10 o 
  -7  17   4      674.41      612.01     14.96 o 
  -6  17   4        0.73        6.97      2.86 o 
  -5  17   4       16.84       22.92      4.61 o 
  -4  17   4      247.06      234.09     11.71 o 
  -3  17   4      750.15      758.21     19.14 o 
  -2  17   4      456.39      513.19     16.95 o 
  -1  17   4      770.16      801.10     15.44 o 
   0  17   4      380.09      401.01     13.48 o 
   1  17   4      383.57      387.28     12.70 o 
   2  17   4      525.50      546.47     14.58 o 
   3  17   4     1231.54     1184.64     28.09 o 
   4  17   4        1.04        4.66      3.63 o 
  -6  18   4      331.91      302.79     17.05 o 
  -5  18   4      628.93      613.54     20.49 o 
  -4  18   4     2292.41     2434.08     34.90 o 
  -3  18   4      893.21      909.20     17.81 o 
  -2  18   4      633.79      657.66     15.25 o 
  -1  18   4      153.27      166.82      7.52 o 
   0  18   4     1690.04     1714.85     25.82 o 
   1  18   4     1444.98     1445.26     28.61 o 
   2  18   4       64.43       55.50      5.10 o 
   3  18   4        2.49        5.52      3.13 o 
  -5  19   4      431.70      408.16     38.73 o 
  -4  19   4      120.02      111.96      7.63 o 
  -3  19   4      398.33      381.95      9.86 o 
  -2  19   4      119.25      109.32      5.60 o 
  -1  19   4     1493.63     1510.63     24.54 o 
   0  19   4       38.12       24.79      2.85 o 
   1  19   4       95.69      104.99      7.44 o 
   2  19   4       65.87       54.76      3.88 o 
  -4  20   4       12.94       12.67      2.68 o 
  -3  20   4       71.92       62.95      4.37 o 
  -2  20   4        5.97        3.16      2.36 o 
  -1  20   4      115.26      127.34      5.83 o 
   0  20   4       33.79       34.29      3.37 o 
   1  20   4        8.05        6.19      2.60 o 
 -11   0   5      314.93      254.78     10.37 o 
  -9   0   5      750.42      753.38     26.65 o 
  -7   0   5      908.61      961.73     19.99 o 
  -5   0   5     1323.13     1220.60     37.71 o 
  -3   0   5     1886.47     1532.50     24.34 o 
  -1   0   5    18777.96    19291.48    221.10 o 
   1   0   5     1574.71     1499.84     42.44 o 
   3   0   5     5821.57     5974.34    107.89 o 
   5   0   5      630.10      677.12     26.46 o 
   7   0   5     1225.83     1199.43     59.60 o 
 -11   1   5        1.89        1.40      2.70 o 
 -10   1   5        0.26        0.99      3.55 o 
  -9   1   5     2442.81     2564.10     31.98 o 
  -8   1   5        1.68        8.37      7.22 o 
  -7   1   5     1120.21     1127.54     15.39 o 
  -6   1   5     5116.38     4947.03     64.40 o 
  -5   1   5    13355.95    12852.44    119.52 o 
  -4   1   5     1213.02     1162.32     24.17 o 
  -3   1   5     1096.43     1170.57     14.73 o 
  -2   1   5     9505.57     9557.09    148.53 o 
  -1   1   5     8731.39     8773.83    218.08 o 
   0   1   5     1264.73     1404.17     41.87 o 
   1   1   5     1247.43     1236.71     53.40 o 
   2   1   5     1910.27     1825.68     35.97 o 
   3   1   5      860.67      900.23     48.27 o 
   4   1   5      406.64      423.47     12.33 o 
   5   1   5      951.24      975.56     26.09 o 
   6   1   5       32.66       36.00      5.22 o 
   7   1   5        5.72        5.67      3.72 o 
 -11   2   5       57.13       52.57      5.47 o 
 -10   2   5        5.77        3.97      4.85 o 
  -9   2   5      429.94      413.70     14.46 o 
  -8   2   5        1.26       10.99      5.58 o 
  -7   2   5     5293.64     5285.73     39.40 o 
  -6   2   5      496.12      481.52     17.73 o 
  -5   2   5     1940.01     1776.01     37.41 o 
  -4   2   5       78.32       72.62      6.56 o 
  -3   2   5     5850.35     5258.68     38.69 o 
  -2   2   5      504.33      649.44     31.49 o 
  -1   2   5    11010.25    11515.66    163.84 o 
   0   2   5     4143.49     4089.79     42.29 o 
   1   2   5     9911.95    10204.84    375.90 o 
   2   2   5      749.79      724.99     44.91 o 
   3   2   5      113.50      114.87      9.58 o 
   4   2   5      256.65      256.14      8.99 o 
   5   2   5        2.34       11.08      4.93 o 
   6   2   5       76.02       71.85      6.34 o 
   7   2   5       16.38       15.39      2.81 o 
 -11   3   5     1186.76     1037.03     21.88 o 
 -10   3   5        3.43        4.19      3.83 o 
  -9   3   5      148.62      146.16     10.53 o 
  -8   3   5       22.25       37.41      5.35 o 
  -7   3   5      453.94      472.50     10.79 o 
  -6   3   5     1487.76     1454.81     31.72 o 
  -5   3   5      432.86      398.85     20.75 o 
  -4   3   5        1.19        4.53      2.98 o 
  -3   3   5     4092.68     4016.23     32.43 o 
  -2   3   5    14472.96    13950.19    134.06 o 
  -1   3   5     1649.67     1547.13     29.00 o 
   0   3   5      194.20      193.31     11.26 o 
   1   3   5     7742.90     7936.83     84.26 o 
   2   3   5    10076.85     9956.26    139.28 o 
   3   3   5        0.57        2.73      3.94 o 
   4   3   5      210.39      213.48      9.22 o 
   5   3   5      565.80      559.77     16.90 o 
   6   3   5      687.11      676.08     16.79 o 
   7   3   5       16.53       26.19      4.05 o 
 -11   4   5      755.35      656.88     18.29 o 
 -10   4   5      713.38      704.61     16.53 o 
  -9   4   5      981.42      964.09     21.71 o 
  -8   4   5     1582.19     1517.69     24.28 o 
  -7   4   5     3719.90     3618.54     39.29 o 
  -6   4   5     4898.94     4855.16     75.90 o 
  -5   4   5      400.61      439.31     17.13 o 
  -4   4   5    18689.06    18527.42    128.09 o 
  -3   4   5     3125.30     3284.68     34.84 o 
  -2   4   5     1518.89     1485.55     36.62 o 
  -1   4   5     1178.46     1157.73     20.44 o 
   0   4   5    10289.34    10020.41    118.05 o 
   1   4   5       28.44       43.24      4.92 o 
   2   4   5     1261.64     1372.13     32.05 o 
   3   4   5     1522.35     1671.85     29.13 o 
   4   4   5      314.52      284.46     12.07 o 
   5   4   5       39.69       33.19      4.63 o 
   6   4   5      311.43      328.40     13.28 o 
   7   4   5     1007.90     1036.46     18.85 o 
 -11   5   5        3.19        3.42      2.23 o 
 -10   5   5        3.03        5.97      3.60 o 
  -9   5   5        7.83        4.90      4.66 o 
  -8   5   5     1006.76      985.45     19.60 o 
  -7   5   5      546.61      510.71     11.63 o 
  -6   5   5      704.62      698.76     28.28 o 
  -5   5   5     1962.98     1879.66     30.56 o 
  -4   5   5       29.82       13.10      3.69 o 
  -3   5   5     6884.76     6765.48     90.87 o 
  -2   5   5     1695.69     1606.55     24.85 o 
  -1   5   5      843.53      731.49     16.72 o 
   0   5   5     1912.41     1950.25     42.07 o 
   1   5   5     2471.46     2416.83     66.07 o 
   2   5   5     2037.41     2111.57     41.49 o 
   3   5   5     1700.91     1724.81     42.56 o 
   4   5   5     1431.24     1417.04     23.53 o 
   5   5   5     1313.71     1371.55     25.99 o 
   6   5   5      224.47      243.97     11.31 o 
   7   5   5       62.52       64.52      4.94 o 
 -11   6   5       38.73       26.78      4.64 o 
 -10   6   5      266.15      269.05      9.85 o 
  -9   6   5      334.94      317.24     12.48 o 
  -8   6   5      558.74      600.06     17.42 o 
  -7   6   5       35.14       22.34      3.61 o 
  -6   6   5        3.76        8.04      3.36 o 
  -5   6   5      500.56      468.97     15.27 o 
  -4   6   5     8745.81     8434.73     63.85 o 
  -3   6   5      332.60      396.69     20.16 o 
  -2   6   5       80.05       89.11      5.23 o 
  -1   6   5     1285.50     1345.38     24.00 o 
   0   6   5     8909.82     8275.68     74.98 o 
   1   6   5     1257.13     1318.15     25.92 o 
   2   6   5      118.04      115.70      9.99 o 
   3   6   5       82.48       94.16      6.13 o 
   4   6   5     4757.62     4727.99     58.27 o 
   5   6   5      634.57      682.26     17.82 o 
   6   6   5        0.48       10.94      5.27 o 
   7   6   5      144.24      123.45      6.37 o 
 -10   7   5      105.91       90.73      6.83 o 
  -9   7   5        0.99        3.21      3.84 o 
  -8   7   5     1612.69     1619.12     28.71 o 
  -7   7   5      611.00      544.20     16.33 o 
  -6   7   5     1979.74     1937.60     20.83 o 
  -5   7   5       57.59       44.28      5.61 o 
  -4   7   5     3512.07     3381.30     36.40 o 
  -3   7   5      107.72      110.31      7.67 o 
  -2   7   5     3230.88     2942.95     38.67 o 
  -1   7   5     3718.34     3616.25     54.83 o 
   0   7   5      299.05      344.30     17.76 o 
   1   7   5        7.05        7.21      4.91 o 
   2   7   5     1976.15     2048.51     30.44 o 
   3   7   5      162.60      164.03      7.87 o 
   4   7   5      900.14      926.12     25.02 o 
   5   7   5      339.21      381.43     15.32 o 
   6   7   5       75.26       95.67      9.18 o 
   7   7   5       72.87       77.21      6.51 o 
 -10   8   5      241.50      235.74      9.55 o 
  -9   8   5      208.52      198.94      9.60 o 
  -8   8   5       87.26       99.16      7.69 o 
  -7   8   5       56.45       74.95      8.55 o 
  -6   8   5     1271.06     1346.65     17.47 o 
  -5   8   5      912.53      917.66     27.29 o 
  -4   8   5      226.08      246.77      9.71 o 
  -3   8   5      672.90      631.54     14.70 o 
  -2   8   5      103.89      121.28      9.83 o 
  -1   8   5     3845.41     3593.44     44.21 o 
   0   8   5       40.08       50.77      6.06 o 
   1   8   5      242.62      239.77     11.91 o 
   2   8   5     1018.04     1006.90     16.71 o 
   3   8   5     7991.34     7790.57     80.41 o 
   4   8   5     1010.11     1059.57     28.57 o 
   5   8   5      535.08      524.93     14.84 o 
   6   8   5      574.29      558.86     24.10 o 
   7   8   5     1514.57     1439.39     59.97 o 
 -10   9   5      413.11      400.30     11.32 o 
  -9   9   5        1.01        7.26      3.81 o 
  -8   9   5     1267.09     1283.50     24.74 o 
  -7   9   5      544.18      481.40     15.00 o 
  -6   9   5     1241.91     1288.14     19.72 o 
  -5   9   5        0.86        4.27      2.66 o 
  -4   9   5      110.39      114.22      6.93 o 
  -3   9   5     3407.06     3379.80     37.73 o 
  -2   9   5     4305.06     4108.28     69.91 o 
  -1   9   5      746.26      762.98     24.88 o 
   0   9   5        7.53       10.26      3.94 o 
   1   9   5     2365.23     2407.32     27.47 o 
   2   9   5     1114.28     1128.39     17.35 o 
   3   9   5      740.72      750.47     26.80 o 
   4   9   5        2.53        5.92      5.40 o 
   5   9   5      156.39      151.66      7.92 o 
   6   9   5        1.64        1.90      4.18 o 
 -10  10   5      321.41      262.01     13.32 o 
  -9  10   5      132.05      153.39      7.64 o 
  -8  10   5      292.50      341.03     12.49 o 
  -7  10   5     1373.96     1581.58     27.26 o 
  -6  10   5      732.68      684.63     17.75 o 
  -5  10   5      159.07      149.92      6.50 o 
  -4  10   5      463.98      503.80     10.28 o 
  -3  10   5     3578.07     3489.54     39.31 o 
  -2  10   5      503.10      467.92     13.05 o 
  -1  10   5      740.98      758.33     37.26 o 
   0  10   5       63.50       71.29      5.82 o 
   1  10   5      480.67      503.30     12.73 o 
   2  10   5      877.56      883.18     20.09 o 
   3  10   5      587.99      563.44     23.37 o 
   4  10   5       34.28       67.42      6.97 o 
   5  10   5       21.78       31.80      5.35 o 
   6  10   5      954.75     1011.25     23.02 o 
 -10  11   5      453.96      424.43     15.99 o 
  -9  11   5     2179.95     2214.23     26.93 o 
  -8  11   5       40.06       37.84      4.97 o 
  -7  11   5      220.51      209.44      9.91 o 
  -6  11   5      190.42      185.88     17.09 o 
  -5  11   5      858.57      913.12     21.20 o 
  -4  11   5      705.37      715.20     12.59 o 
  -3  11   5      573.66      530.95     11.45 o 
  -2  11   5      430.43      644.24     96.02 o 
  -1  11   5     1962.30     1968.72     23.35 o 
   0  11   5      412.88      409.42     11.56 o 
   1  11   5     8472.77     8433.03     65.27 o 
   2  11   5        3.53       -0.23      3.61 o 
   3  11   5       23.56       24.24      6.85 o 
   4  11   5       28.79       28.55      5.45 o 
   5  11   5     3856.19     4007.43     49.68 o 
   6  11   5       83.22       91.76     10.54 o 
  -9  12   5       71.18       89.72      5.61 o 
  -8  12   5     1549.68     1628.09     24.54 o 
  -7  12   5       82.50      103.21      8.64 o 
  -6  12   5      808.96      871.97     24.23 o 
  -5  12   5      662.56      580.51     17.15 o 
  -4  12   5      407.60      420.97     12.51 o 
  -3  12   5       61.96       70.50      5.24 o 
  -2  12   5     1212.50     1252.71     20.75 o 
  -1  12   5       80.50       82.16      5.81 o 
   0  12   5      225.03      218.26     10.52 o 
   1  12   5       17.81       21.47      4.63 o 
   2  12   5      133.28      156.74      8.98 o 
   3  12   5      191.96      177.79     11.22 o 
   4  12   5       73.66       54.48      5.36 o 
   5  12   5      154.43      175.67     11.00 o 
   6  12   5       57.29       63.14     10.94 o 
  -9  13   5      151.25      150.44     10.42 o 
  -8  13   5       30.10       39.05      5.06 o 
  -7  13   5      126.33      135.73      9.03 o 
  -6  13   5     1172.09     1204.97     27.95 o 
  -5  13   5      366.59      428.50     14.74 o 
  -4  13   5      649.57      659.48     20.55 o 
  -3  13   5       95.64      122.84      9.55 o 
  -2  13   5     1837.54     1819.93     35.15 o 
  -1  13   5       70.51       60.25      5.68 o 
   0  13   5      556.75      547.99     15.19 o 
   1  13   5      936.78      941.52     19.74 o 
   2  13   5      862.19      806.18     17.37 o 
   3  13   5       51.87       53.67      6.92 o 
   4  13   5      104.04      106.16      6.46 o 
   5  13   5     1304.25     1242.28     25.06 o 
  -8  14   5      172.54      157.62      7.93 o 
  -7  14   5     1402.16     1491.43     33.62 o 
  -6  14   5      631.59      618.26     18.62 o 
  -5  14   5       11.65       13.43      6.87 o 
  -4  14   5        5.14        1.10      3.76 o 
  -3  14   5     2011.77     1997.20     31.86 o 
  -2  14   5     1021.19      984.84     23.10 o 
  -1  14   5      146.71      147.06      8.00 o 
   0  14   5        0.05        2.90      4.08 o 
   1  14   5      306.42      303.97     11.16 o 
   2  14   5      335.06      389.95     11.57 o 
   3  14   5     1061.74     1141.14     25.30 o 
   4  14   5      930.01      897.71     16.48 o 
   5  14   5        0.35        1.06      2.78 o 
  -8  15   5      311.47      299.93     10.94 o 
  -7  15   5      115.78      107.34      7.02 o 
  -6  15   5     1012.78      978.70     26.51 o 
  -5  15   5      115.50      118.46      9.10 o 
  -4  15   5      559.60      595.70     16.18 o 
  -3  15   5      130.80      125.55      8.81 o 
  -2  15   5      964.51      978.78     28.55 o 
  -1  15   5       66.15       67.98      5.45 o 
   0  15   5      186.64      198.02      9.46 o 
   1  15   5       23.99       19.78      4.17 o 
   2  15   5      208.68      245.94     10.24 o 
   3  15   5      170.39      160.89      9.30 o 
   4  15   5      213.50      194.55     11.86 o 
  -7  16   5        2.30       -0.29      2.24 o 
  -6  16   5      590.98      602.40     15.47 o 
  -5  16   5       22.37       23.56      4.78 o 
  -4  16   5      382.00      424.62     12.85 o 
  -3  16   5      581.59      567.94     15.56 o 
  -2  16   5       27.09       32.53      6.83 o 
  -1  16   5      981.33     1002.18     20.23 o 
   0  16   5     1169.83     1139.76     21.22 o 
   1  16   5      242.70      243.02     10.12 o 
   2  16   5      481.30      469.98     14.80 o 
   3  16   5      628.17      592.50     23.57 o 
   4  16   5      145.86      119.68      8.25 o 
  -7  17   5       98.87       95.65      9.13 o 
  -6  17   5       30.62       33.22      5.15 o 
  -5  17   5      472.27      491.40     14.45 o 
  -4  17   5      172.89      162.42      7.45 o 
  -3  17   5        4.81        2.09      3.06 o 
  -2  17   5      325.89      324.15     10.87 o 
  -1  17   5      359.64      359.50     10.54 o 
   0  17   5       84.56       98.66      7.46 o 
   1  17   5      181.82      174.68      7.81 o 
   2  17   5       88.97       90.56      6.08 o 
   3  17   5        2.54        2.64      3.91 o 
  -6  18   5       84.87       66.81      4.11 o 
  -5  18   5        4.95        6.40      2.21 o 
  -4  18   5     2844.70     2890.75     38.93 o 
  -3  18   5      412.85      428.55     11.06 o 
  -2  18   5       29.17       25.14      3.32 o 
  -1  18   5        6.65        1.69      2.49 o 
   0  18   5     2210.70     2293.72     39.46 o 
   1  18   5       66.32       62.58      5.20 o 
   2  18   5        3.80        1.69      3.05 o 
  -5  19   5       93.85       92.52      7.66 o 
  -4  19   5        8.06       11.30      2.46 o 
  -3  19   5      317.00      293.62      7.58 o 
  -2  19   5        3.56        4.48      2.44 o 
  -1  19   5       93.58       81.68      6.31 o 
   0  19   5      456.78      424.89      9.95 o 
   1  19   5      133.06      113.83      5.64 o 
  -3  20   5        0.31       -4.06      4.06 o 
  -2  20   5      453.18      401.50     14.60 o 
  -1  20   5      123.29      119.41      8.19 o 
 -10   0   6        3.28       24.38     10.97 o 
  -8   0   6      593.71      632.81     19.87 o 
  -6   0   6     2365.31     2230.62     59.31 o 
  -4   0   6     4736.10     4843.86     86.33 o 
  -2   0   6      758.68      489.87     21.28 o 
   0   0   6     1460.06     1311.27     40.97 o 
   2   0   6     4546.36     4763.44     95.05 o 
   4   0   6       22.97       22.13     26.01 o 
   6   0   6       93.81       81.86      7.87 o 
 -11   1   6      692.82      688.49     19.24 o 
 -10   1   6       90.95       96.24     10.82 o 
  -9   1   6      459.92      438.34     21.59 o 
  -8   1   6     2040.33     2009.55     25.90 o 
  -7   1   6     7164.13     7187.13     89.21 o 
  -6   1   6      745.22      689.31     22.25 o 
  -5   1   6     1310.72     1303.59     37.10 o 
  -4   1   6     1689.26     1572.74     31.36 o 
  -3   1   6     2951.14     2715.53     28.96 o 
  -2   1   6     1397.50     1351.97     56.43 o 
  -1   1   6      840.04      868.86     32.86 o 
   0   1   6        9.45        2.52      2.97 o 
   1   1   6       25.61       32.68      6.10 o 
   2   1   6      161.60      153.09      8.37 o 
   3   1   6      251.05      258.38     11.22 o 
   4   1   6      345.18      357.77     15.87 o 
   5   1   6     1435.72     1509.81     26.08 o 
   6   1   6      714.36      754.48     25.71 o 
 -11   2   6      184.47      158.83      9.39 o 
 -10   2   6     2142.68     2195.84     44.51 o 
  -9   2   6      181.53      209.82     12.40 o 
  -8   2   6      585.76      625.24     16.33 o 
  -7   2   6     1364.06     1347.56     24.80 o 
  -6   2   6     6889.52     6656.55     80.32 o 
  -5   2   6      367.04      341.82     23.49 o 
  -4   2   6      136.21      144.45      9.34 o 
  -3   2   6     5961.70     5761.29     50.86 o 
  -2   2   6     2875.06     2541.52     46.05 o 
  -1   2   6      176.95      229.98     11.43 o 
   0   2   6      566.96      605.69     16.02 o 
   1   2   6     4367.60     4377.06     84.84 o 
   2   2   6       41.30       43.24      5.82 o 
   3   2   6      707.48      721.19     18.89 o 
   4   2   6     1337.07     1383.85     30.99 o 
   5   2   6      216.58      226.94     10.20 o 
   6   2   6      930.28      947.18     16.78 o 
 -11   3   6      114.76       99.90      7.58 o 
 -10   3   6     1446.44     1423.14     26.53 o 
  -9   3   6      106.93      112.48      9.52 o 
  -8   3   6      136.67      132.36      7.12 o 
  -7   3   6      934.59      966.09     14.66 o 
  -6   3   6     1150.75     1143.55     35.86 o 
  -5   3   6      110.01      102.46      8.27 o 
  -4   3   6      890.69      756.71     20.77 o 
  -3   3   6     4949.71     4778.87     39.55 o 
  -2   3   6     1097.80     1169.56     31.90 o 
  -1   3   6     3402.27     3558.43     41.69 o 
   0   3   6     3256.11     3193.95     45.16 o 
   1   3   6     2757.05     2785.51    167.92 o 
   2   3   6      222.93      223.65     10.04 o 
   3   3   6      154.53      152.69      8.94 o 
   4   3   6       11.03       26.00      6.47 o 
   5   3   6      556.41      582.67     18.65 o 
   6   3   6      141.98      119.82      6.00 o 
 -11   4   6       20.99       17.08      4.67 o 
 -10   4   6        8.10        6.69      4.06 o 
  -9   4   6     6427.35     6671.38     61.83 o 
  -8   4   6      146.48      137.09      8.14 o 
  -7   4   6      796.00      878.35     17.60 o 
  -6   4   6        1.99       15.04     16.09 o 
  -5   4   6    10153.56    10046.87    145.26 o 
  -4   4   6     1919.26     2048.98     39.74 o 
  -3   4   6      206.05      226.14      7.32 o 
  -2   4   6      515.92      551.40     14.64 o 
  -1   4   6     3725.83     3718.03     43.88 o 
   0   4   6       26.82       54.62      5.86 o 
   1   4   6       56.59       83.92      8.73 o 
   2   4   6     2798.76     2968.65     38.04 o 
   3   4   6      165.26      187.94     11.62 o 
   4   4   6      781.41      803.96     23.21 o 
   5   4   6      324.71      320.27     13.76 o 
   6   4   6      567.81      598.09     14.84 o 
 -11   5   6        9.70        1.71      5.55 o 
 -10   5   6       10.54       17.28      4.61 o 
  -9   5   6      515.57      561.82     15.90 o 
  -8   5   6     3133.95     3209.53     36.33 o 
  -7   5   6      217.03      227.95      8.78 o 
  -6   5   6      358.86      327.67      8.93 o 
  -5   5   6     1228.87     1239.42     31.82 o 
  -4   5   6     8295.67     7909.97     91.74 o 
  -3   5   6      186.38      191.59      7.40 o 
  -2   5   6     3298.82     3156.52     39.14 o 
  -1   5   6    10213.51     9799.26     84.83 o 
   0   5   6      149.46      117.32      8.18 o 
   1   5   6       68.11       59.96      7.64 o 
   2   5   6     3773.63     3884.06     47.51 o 
   3   5   6     2806.04     2803.29     44.59 o 
   4   5   6        2.58        2.82      5.06 o 
   5   5   6       74.40       77.58      7.26 o 
   6   5   6     1158.45     1166.98     30.56 o 
 -11   6   6       89.91       79.80      5.44 o 
 -10   6   6      222.38      209.51      9.75 o 
  -9   6   6     1122.71     1211.10     23.01 o 
  -8   6   6      346.20      348.07     11.57 o 
  -7   6   6     1269.89     1315.50     20.32 o 
  -6   6   6       15.48       17.23      3.37 o 
  -5   6   6     2083.17     2058.91     42.70 o 
  -4   6   6      124.85      112.21     10.10 o 
  -3   6   6     1383.55     1301.18     20.32 o 
  -2   6   6       68.18       64.00      5.14 o 
  -1   6   6     2518.53     2386.08     35.78 o 
   0   6   6     1210.23     1131.79     24.93 o 
   1   6   6     1803.18     1837.73     32.19 o 
   2   6   6      653.38      650.62     17.54 o 
   3   6   6      628.47      659.33     21.55 o 
   4   6   6      773.71      782.17     22.34 o 
   5   6   6      950.70      889.64     21.39 o 
   6   6   6      136.04      137.81      8.66 o 
 -10   7   6      852.26      838.96     21.71 o 
  -9   7   6      856.23      947.53     19.94 o 
  -8   7   6      115.66      158.14      9.10 o 
  -7   7   6     2358.32     2348.74     27.94 o 
  -6   7   6     4197.40     4248.35     36.13 o 
  -5   7   6      468.77      490.64     14.80 o 
  -4   7   6      317.98      320.57     12.72 o 
  -3   7   6     2555.39     2505.38     40.81 o 
  -2   7   6     4867.52     4647.16     45.22 o 
  -1   7   6       33.73       35.33      9.80 o 
   0   7   6     1296.91     1332.55     27.99 o 
   1   7   6        4.95       10.20      3.23 o 
   2   7   6      409.57      365.34     10.46 o 
   3   7   6     1205.68     1209.00     24.24 o 
   4   7   6     1000.37     1063.34     25.59 o 
   5   7   6      290.37      230.23     13.40 o 
   6   7   6        5.43        6.99      3.22 o 
 -10   8   6       94.71       92.92      8.25 o 
  -9   8   6      300.66      314.79     11.19 o 
  -8   8   6        5.01       13.67      4.25 o 
  -7   8   6        7.60        8.74      4.39 o 
  -6   8   6     1491.01     1398.02     19.58 o 
  -5   8   6       11.08       19.48      5.56 o 
  -4   8   6     2561.13     2448.35     37.45 o 
  -3   8   6       16.79       15.17      5.04 o 
  -2   8   6     5075.71     4848.60     50.02 o 
  -1   8   6      314.95      291.43     10.85 o 
   0   8   6     6773.16     6694.39     52.50 o 
   1   8   6     1739.84     1724.44     22.56 o 
   2   8   6     1395.83     1393.77     22.28 o 
   3   8   6      206.48      204.27     11.76 o 
   4   8   6     1497.15     1542.95     42.64 o 
   5   8   6      559.49      565.15     15.40 o 
   6   8   6      482.55      472.43     13.28 o 
 -10   9   6      137.87      142.09      6.71 o 
  -9   9   6      265.20      287.87     10.28 o 
  -8   9   6       29.72       22.38      4.79 o 
  -7   9   6      802.93      825.60     19.58 o 
  -6   9   6      182.25      153.61      8.24 o 
  -5   9   6     1280.65     1278.86     19.90 o 
  -4   9   6      366.57      377.74      8.65 o 
  -3   9   6      140.95      137.14      6.94 o 
  -2   9   6      690.46      652.17     14.56 o 
  -1   9   6     3625.03     3572.12     31.45 o 
   0   9   6      593.90      572.41     13.39 o 
   1   9   6       51.76       43.39      5.26 o 
   2   9   6      217.25      204.67      9.50 o 
   3   9   6     2370.46     2270.84     38.44 o 
   4   9   6      474.10      475.20     20.99 o 
   5   9   6      807.97      769.58     25.46 o 
   6   9   6      167.44      167.79      6.95 o 
 -10  10   6        5.95        9.35      2.64 o 
  -9  10   6        3.35        8.75      3.20 o 
  -8  10   6     5245.80     5461.76     51.99 o 
  -7  10   6      340.20      369.33     12.71 o 
  -6  10   6      195.90      267.19     13.43 o 
  -5  10   6       56.40       66.20      6.52 o 
  -4  10   6     2702.63     2654.00     25.87 o 
  -3  10   6      839.37      822.34     18.99 o 
  -2  10   6      109.41      108.55      5.47 o 
  -1  10   6      714.39      640.90     14.67 o 
   0  10   6      893.60      856.78     16.63 o 
   1  10   6     1987.75     1971.13     32.69 o 
   2  10   6       24.01       28.26      5.00 o 
   3  10   6      109.48       89.97      8.16 o 
   4  10   6      229.08      204.46      8.89 o 
   5  10   6      946.71      936.90     30.11 o 
  -9  11   6       19.30       28.89      5.00 o 
  -8  11   6        3.56        5.12      2.53 o 
  -7  11   6       59.67       58.60      7.02 o 
  -6  11   6      292.00      255.40     13.19 o 
  -5  11   6      455.61      476.08     15.09 o 
  -4  11   6     1567.98     1587.91     24.06 o 
  -3  11   6       14.94       16.59      3.42 o 
  -2  11   6     3468.89     3391.33     32.22 o 
  -1  11   6        1.65        1.85      3.37 o 
   0  11   6     5487.82     5503.00     56.24 o 
   1  11   6       49.17       54.71      5.89 o 
   2  11   6     1396.61     1371.07     24.08 o 
   3  11   6      338.39      318.42     13.58 o 
   4  11   6     1028.41     1090.18     26.83 o 
   5  11   6       83.02       66.68      4.69 o 
  -9  12   6      538.05      535.50     17.51 o 
  -8  12   6      365.84      368.36     14.62 o 
  -7  12   6      827.52      818.04     21.46 o 
  -6  12   6       17.30       21.81      6.16 o 
  -5  12   6      132.32      129.27      8.29 o 
  -4  12   6       67.06       58.06      5.91 o 
  -3  12   6      215.42      214.04     10.15 o 
  -2  12   6      188.43      187.69     10.89 o 
  -1  12   6      834.36      813.33     18.22 o 
   0  12   6       53.03       54.46      6.03 o 
   1  12   6     3733.00     3699.20     43.69 o 
   2  12   6        2.61        5.08      3.35 o 
   3  12   6     1887.18     1871.92     28.19 o 
   4  12   6       96.03       79.42      5.12 o 
   5  12   6      690.33      596.83     29.45 o 
  -9  13   6      162.52      140.62     18.25 o 
  -8  13   6        4.14        6.01      2.80 o 
  -7  13   6      421.53      385.15     18.39 o 
  -6  13   6      355.71      324.71     14.04 o 
  -5  13   6      386.09      380.50     15.76 o 
  -4  13   6       27.64       26.03      4.45 o 
  -3  13   6     2408.59     2437.03     34.82 o 
  -2  13   6      279.13      294.10     11.09 o 
  -1  13   6      272.81      290.74     10.93 o 
   0  13   6      623.02      667.26     18.66 o 
   1  13   6      134.44      138.73      7.59 o 
   2  13   6      528.36      508.84     11.47 o 
   3  13   6      492.07      487.30     13.29 o 
   4  13   6      676.41      596.51     16.30 o 
  -8  14   6      343.44      310.40     10.61 o 
  -7  14   6      340.49      355.52     15.46 o 
  -6  14   6      795.00      742.44     19.35 o 
  -5  14   6      120.60      113.74      8.83 o 
  -4  14   6       12.80        7.28      3.77 o 
  -3  14   6        0.40       -3.77      3.80 o 
  -2  14   6      277.46      307.37     10.81 o 
  -1  14   6       31.24       45.29      4.97 o 
   0  14   6       82.30       85.30      7.16 o 
   1  14   6     1168.48     1166.37     22.78 o 
   2  14   6      518.09      551.12     14.04 o 
   3  14   6      839.23      817.58     21.18 o 
   4  14   6      146.31      153.28      7.99 o 
  -8  15   6      156.70      133.94     15.42 o 
  -7  15   6      176.73      171.17      7.89 o 
  -6  15   6        2.70        6.27      3.54 o 
  -5  15   6       72.29       65.75      6.80 o 
  -4  15   6      587.64      600.60     15.44 o 
  -3  15   6       17.27       13.81      3.58 o 
  -2  15   6     1055.03     1070.17     19.39 o 
  -1  15   6      787.00      821.77     20.01 o 
   0  15   6        1.71       -2.20      3.70 o 
   1  15   6      117.76      115.20      7.10 o 
   2  15   6      644.49      663.47     16.51 o 
   3  15   6     1140.74     1152.77     24.80 o 
  -7  16   6       24.17       21.65      2.87 o 
  -6  16   6       21.59       27.02     10.97 o 
  -5  16   6      767.49      772.81     18.55 o 
  -4  16   6     1656.75     1813.56     25.51 o 
  -3  16   6      171.11      181.30      8.34 o 
  -2  16   6      625.92      657.05     14.12 o 
  -1  16   6        7.66       10.12      4.62 o 
   0  16   6     1736.55     1732.51     29.47 o 
   1  16   6      657.77      678.19     15.86 o 
   2  16   6      683.32      647.82     31.09 o 
   3  16   6       10.12       14.64      3.18 o 
  -6  17   6       21.09       10.99      4.31 o 
  -5  17   6      940.61      971.94     18.39 o 
  -4  17   6      454.61      418.25     10.51 o 
  -3  17   6      555.61      543.61     12.54 o 
  -2  17   6      303.47      318.59      9.29 o 
  -1  17   6      413.35      428.55     12.01 o 
   0  17   6       14.79       13.43      3.11 o 
   1  17   6       99.08      106.94      5.03 o 
   2  17   6        3.36       11.52      3.30 o 
  -5  18   6       35.41       38.46      3.31 o 
  -4  18   6       52.82       64.72      4.58 o 
  -3  18   6      681.57      673.77     11.91 o 
  -2  18   6        0.31        0.40      5.40 o 
  -1  18   6      702.73      732.08     18.81 o 
   0  18   6      554.49      549.61     13.13 o 
   1  18   6      704.24      627.54     13.14 o 
  -4  19   6      571.24      530.81     17.35 o 
  -3  19   6      285.41      249.98     31.75 o 
  -2  19   6      181.18      175.11      7.68 o 
  -1  19   6     1590.70     1559.12     45.89 o 
 -11   0   7      272.99      278.14     16.99 o 
  -9   0   7       36.03       31.62     10.01 o 
  -7   0   7     6711.75     6673.54     61.99 o 
  -5   0   7        2.86        0.43      6.16 o 
  -3   0   7     4869.57     4902.11     84.48 o 
  -1   0   7        5.97       14.07      6.26 o 
   1   0   7      137.04      141.83      7.81 o 
   3   0   7     1629.27     1719.00     63.48 o 
   5   0   7      248.09      257.48     20.84 o 
 -11   1   7        2.95        3.97      4.26 o 
 -10   1   7     1821.61     1962.07     40.51 o 
  -9   1   7      123.44      114.41     10.53 o 
  -8   1   7        6.22        7.37      3.50 o 
  -7   1   7       48.01       52.52      4.31 o 
  -6   1   7    12170.10    11827.51     61.97 o 
  -5   1   7      165.05      143.19     10.50 o 
  -4   1   7       44.58       58.77      7.04 o 
  -3   1   7     1928.25     1929.30     24.20 o 
  -2   1   7       73.73       69.24      6.69 o 
  -1   1   7     1305.48     1244.51     29.09 o 
   0   1   7     1554.97     1601.11     35.17 o 
   1   1   7       15.98       25.41      3.52 o 
   2   1   7      105.87      110.54     12.12 o 
   3   1   7     2208.16     2292.65     52.36 o 
   4   1   7     1005.46     1016.43     32.79 o 
   5   1   7       50.58       66.33      7.68 o 
   6   1   7      316.70      305.62      8.08 o 
 -11   2   7     1255.55     1272.25     25.51 o 
 -10   2   7       26.43       25.72      9.00 o 
  -9   2   7      101.68      111.98      9.03 o 
  -8   2   7     7500.89     7527.22     64.67 o 
  -7   2   7     2290.09     2309.04     25.34 o 
  -6   2   7     4163.06     4097.35     33.49 o 
  -5   2   7      118.62      113.20      9.47 o 
  -4   2   7     2795.12     2574.90     43.97 o 
  -3   2   7       94.01       78.35      4.86 o 
  -2   2   7      747.24      728.89     20.74 o 
  -1   2   7      206.51      200.62      9.94 o 
   0   2   7     2860.26     2934.18     49.66 o 
   1   2   7     2250.98     2196.17     29.83 o 
   2   2   7     2127.14     2143.57     49.26 o 
   3   2   7        0.60        7.28      7.18 o 
   4   2   7       89.19       96.89     10.15 o 
   5   2   7     5764.49     6081.96     57.81 o 
   6   2   7       40.24       37.39      4.74 o 
 -11   3   7       94.78       91.93      7.12 o 
 -10   3   7        1.21        0.34      5.84 o 
  -9   3   7     2810.73     2973.82     43.58 o 
  -8   3   7      640.04      649.39     18.06 o 
  -7   3   7       18.30       15.61      3.42 o 
  -6   3   7      423.11      426.51      9.56 o 
  -5   3   7     3621.81     3525.28     80.19 o 
  -4   3   7     1806.93     1729.10     34.77 o 
  -3   3   7      903.93      924.22     16.28 o 
  -2   3   7      924.08      924.14     20.44 o 
  -1   3   7     2774.26     2831.32     49.94 o 
   0   3   7       57.39       37.53      6.24 o 
   1   3   7       94.13      123.04      5.67 o 
   2   3   7      266.46      287.32     11.45 o 
   3   3   7      346.21      348.74     14.41 o 
   4   3   7       61.78       56.72      9.20 o 
   5   3   7      297.23      293.21     26.54 o 
   6   3   7      212.41      197.20      8.01 o 
 -11   4   7     1365.49     1333.15     24.71 o 
 -10   4   7      649.15      739.96     23.38 o 
  -9   4   7      430.85      424.48     15.76 o 
  -8   4   7     1533.77     1526.46     20.24 o 
  -7   4   7      888.45      943.45     15.74 o 
  -6   4   7     2302.39     2320.92     23.05 o 
  -5   4   7      997.94     1036.05     30.85 o 
  -4   4   7     2912.66     2923.05     52.39 o 
  -3   4   7     1022.64      961.70     15.56 o 
  -2   4   7       17.94       26.71      4.41 o 
  -1   4   7      581.97      572.52     17.27 o 
   0   4   7      219.61      213.48      8.46 o 
   1   4   7      354.03      330.26      9.94 o 
   2   4   7        0.33        3.67      5.06 o 
   3   4   7        0.15        2.32      6.42 o 
   4   4   7      215.05      231.31     15.40 o 
   5   4   7      371.68      367.03     15.81 o 
   6   4   7     1408.40     1336.81     27.47 o 
 -11   5   7     1040.82      986.60     23.67 o 
 -10   5   7      310.98      311.03     14.99 o 
  -9   5   7      934.49      957.10     29.46 o 
  -8   5   7      651.55      695.17     14.69 o 
  -7   5   7     2102.98     2038.10     25.66 o 
  -6   5   7       52.08       43.23      4.16 o 
  -5   5   7     1908.18     1936.65     29.98 o 
  -4   5   7     6404.11     6260.59     83.66 o 
  -3   5   7     6945.23     6765.35     67.58 o 
  -2   5   7     5395.30     5384.78     67.87 o 
  -1   5   7     1660.03     1637.67     51.16 o 
   0   5   7       98.40       88.75      5.87 o 
   1   5   7       83.68       87.33      5.61 o 
   2   5   7      518.99      554.42     19.69 o 
   3   5   7     1233.12     1271.56     37.17 o 
   4   5   7       36.80       34.28      5.52 o 
   5   5   7     1014.31     1119.73     40.44 o 
   6   5   7       16.94       15.17      2.72 o 
 -11   6   7     1654.00     1525.82     25.40 o 
 -10   6   7     1140.44     1228.42     30.52 o 
  -9   6   7      143.83      137.38     12.01 o 
  -8   6   7      660.48      681.88     16.16 o 
  -7   6   7      803.34      830.62     14.81 o 
  -6   6   7       55.48       50.43      4.72 o 
  -5   6   7      522.66      540.89     13.68 o 
  -4   6   7     3124.55     3082.50     87.00 o 
  -3   6   7     1073.48     1056.68     23.65 o 
  -2   6   7       58.61       60.18      5.33 o 
  -1   6   7     1547.96     1534.70     20.72 o 
   0   6   7      351.11      337.47     10.92 o 
   1   6   7      610.28      578.13     16.53 o 
   2   6   7       28.32       25.75      6.07 o 
   3   6   7      853.90      898.39     19.59 o 
   4   6   7       16.34       20.61      4.58 o 
   5   6   7      208.03      176.25      9.03 o 
 -10   7   7      518.12      518.21     17.46 o 
  -9   7   7     2999.58     3141.74     52.94 o 
  -8   7   7      212.72      230.54     10.51 o 
  -7   7   7      963.64      974.45     15.92 o 
  -6   7   7      392.81      408.83     13.72 o 
  -5   7   7     1047.98     1036.76     17.21 o 
  -4   7   7       63.89       71.20      6.51 o 
  -3   7   7     4910.15     4720.90     39.78 o 
  -2   7   7      765.87      785.84     13.69 o 
  -1   7   7     1533.72     1495.58     25.01 o 
   0   7   7      358.86      367.21     12.88 o 
   1   7   7     1510.61     1519.39     27.38 o 
   2   7   7      207.64      203.98      8.98 o 
   3   7   7      721.98      725.10     16.58 o 
   4   7   7       21.13       29.78      5.94 o 
   5   7   7        6.59        8.43      3.42 o 
 -10   8   7      446.96      488.67     15.84 o 
  -9   8   7     1675.95     1773.03     37.23 o 
  -8   8   7      986.87     1027.46     19.93 o 
  -7   8   7        1.12        2.96      2.72 o 
  -6   8   7      582.48      567.07     18.59 o 
  -5   8   7     6705.24     6596.74     86.96 o 
  -4   8   7       99.69      108.96      5.83 o 
  -3   8   7        1.21        9.47      3.47 o 
  -2   8   7      616.21      632.75     12.54 o 
  -1   8   7     2494.69     2456.40     23.81 o 
   0   8   7      740.26      710.78     17.47 o 
   1   8   7       17.02       20.60      4.63 o 
   2   8   7      739.21      746.85     17.79 o 
   3   8   7     1392.14     1403.37     27.80 o 
   4   8   7      605.26      611.19     19.57 o 
   5   8   7       37.48       41.50      4.77 o 
 -10   9   7      722.55      757.88     18.21 o 
  -9   9   7       76.86       83.71      6.20 o 
  -8   9   7        4.99       16.64      4.59 o 
  -7   9   7       82.34       66.92      6.11 o 
  -6   9   7     1499.76     1467.01     23.49 o 
  -5   9   7      263.56      273.85     14.00 o 
  -4   9   7     1727.75     1649.88     24.45 o 
  -3   9   7      638.23      610.49     12.53 o 
  -2   9   7     7154.59     6917.27     73.14 o 
  -1   9   7     1531.20     1408.64     29.57 o 
   0   9   7     2150.50     2131.39     31.33 o 
   1   9   7      521.47      525.80     15.51 o 
   2   9   7       14.24       14.76      3.34 o 
   3   9   7       44.16       32.90      5.15 o 
   4   9   7     1644.09     1596.64     21.80 o 
   5   9   7      300.83      283.81      9.50 o 
 -10  10   7       20.45       14.19      2.85 o 
  -9  10   7     1173.99     1263.53     27.90 o 
  -8  10   7       32.40       28.34      4.63 o 
  -7  10   7     1920.65     1922.30     28.68 o 
  -6  10   7      232.38      217.39     11.80 o 
  -5  10   7      621.69      607.45     16.30 o 
  -4  10   7     3347.59     3390.54     79.61 o 
  -3  10   7     1786.29     1736.53     35.03 o 
  -2  10   7      153.36      150.55     12.14 o 
  -1  10   7      950.64      967.32     25.58 o 
   0  10   7     3710.64     3647.78     54.29 o 
   1  10   7       82.31      111.59      7.03 o 
   2  10   7       10.72        9.56      2.63 o 
   3  10   7       33.38       29.98      3.70 o 
   4  10   7      432.47      415.11     12.23 o 
  -9  11   7       78.60       78.36      4.98 o 
  -8  11   7       61.25       57.10      4.68 o 
  -7  11   7     1479.38     1388.89     23.12 o 
  -6  11   7     2078.58     2127.98     36.25 o 
  -5  11   7      523.24      516.59     14.99 o 
  -4  11   7      157.33      154.82      8.99 o 
  -3  11   7      690.41      662.96     18.52 o 
  -2  11   7     2746.37     2696.16     38.33 o 
  -1  11   7      538.83      583.68     16.72 o 
   0  11   7        2.19       11.36      5.09 o 
   1  11   7     3046.92     3044.63     37.40 o 
   2  11   7      539.40      533.70     10.74 o 
   3  11   7      209.35      187.94      6.79 o 
   4  11   7       13.24        8.83      1.87 o 
  -9  12   7      189.21      189.06     12.53 o 
  -8  12   7     1183.94     1121.84     17.47 o 
  -7  12   7        7.77        8.79      4.20 o 
  -6  12   7     1311.48     1313.11     27.16 o 
  -5  12   7       63.13       42.58      7.79 o 
  -4  12   7     1711.46     1726.03     27.91 o 
  -3  12   7      292.92      291.11     12.46 o 
  -2  12   7     1161.06     1141.44     30.86 o 
  -1  12   7       11.72       10.76      3.81 o 
   0  12   7     1803.31     1838.14     34.66 o 
   1  12   7      320.86      330.95     11.56 o 
   2  12   7     5619.14     5621.62     40.44 o 
   3  12   7        1.20        0.63      2.62 o 
   4  12   7      133.53       96.49      5.76 o 
  -9  13   7       84.70       55.30      5.83 o 
  -8  13   7        2.35        0.49      2.15 o 
  -7  13   7      582.91      570.40     15.33 o 
  -6  13   7     1923.25     2003.46     75.01 o 
  -5  13   7     1059.81     1012.37     23.97 o 
  -4  13   7      106.78       99.39      6.94 o 
  -3  13   7      238.90      235.29     11.11 o 
  -2  13   7     1669.09     1706.96     26.09 o 
  -1  13   7      242.52      266.83      9.96 o 
   0  13   7      238.73      238.41     10.91 o 
   1  13   7     1222.95     1205.25     21.98 o 
   2  13   7      962.39      910.80     19.31 o 
   3  13   7      504.22      465.58     12.33 o 
  -8  14   7       14.00       16.64      2.55 o 
  -7  14   7       30.53       26.57      4.67 o 
  -6  14   7       67.78       78.08     12.70 o 
  -5  14   7        2.00        5.17      5.33 o 
  -4  14   7     3159.42     3131.99     36.48 o 
  -3  14   7      211.44      205.61     10.46 o 
  -2  14   7      129.99      109.40      6.55 o 
  -1  14   7       67.83       80.98      6.93 o 
   0  14   7     1162.84     1188.59     25.31 o 
   1  14   7        2.46        6.30      2.87 o 
   2  14   7      692.99      694.09     18.13 o 
   3  14   7      213.20      211.25     14.60 o 
  -7  15   7       11.87        7.15      2.24 o 
  -6  15   7      263.79      231.88     14.39 o 
  -5  15   7      973.50      899.89     19.64 o 
  -4  15   7      174.47      180.72      9.36 o 
  -3  15   7     2055.88     2018.14     39.90 o 
  -2  15   7      435.52      460.11     13.55 o 
  -1  15   7      497.87      509.49     14.41 o 
   0  15   7     1260.83     1340.24     25.16 o 
   1  15   7      600.45      602.24     12.80 o 
   2  15   7       23.01       34.94      5.22 o 
  -7  16   7      163.68      138.73      6.13 o 
  -6  16   7      375.94      382.49     12.71 o 
  -5  16   7     2468.19     2456.95     30.65 o 
  -4  16   7       69.47       73.99      5.30 o 
  -3  16   7      420.92      416.44     12.86 o 
  -2  16   7      250.43      249.56      9.71 o 
  -1  16   7     4964.12     4972.92     79.18 o 
   0  16   7        3.62        5.87      2.53 o 
   1  16   7      376.76      350.59     15.74 o 
   2  16   7       46.60       42.02      4.20 o 
  -6  17   7      390.50      363.40     14.68 o 
  -5  17   7       14.13       11.93      3.81 o 
  -4  17   7       23.93       26.34      2.54 o 
  -3  17   7       24.26       17.54      3.07 o 
  -2  17   7      965.50      969.44     22.26 o 
  -1  17   7       86.77       82.15      5.80 o 
   0  17   7      140.36      143.93      5.28 o 
   1  17   7        4.19        8.77      5.05 o 
  -4  18   7      227.04      219.13     21.21 o 
  -3  18   7       53.19       48.26      4.21 o 
  -2  18   7      155.65      146.78      7.15 o 
  -1  18   7      870.12      826.44     25.21 o 
 -10   0   8     2601.08     2759.32     64.66 o 
  -8   0   8      814.37      836.66     22.97 o 
  -6   0   8     1681.13     1628.40     26.49 o 
  -4   0   8       39.73       41.41      5.59 o 
  -2   0   8       85.36       70.90      6.25 o 
   0   0   8      723.13      741.75     23.02 o 
   2   0   8      487.17      489.49     21.34 o 
   4   0   8      968.30      971.84     24.71 o 
 -11   1   8     1485.46     1504.74     26.20 o 
 -10   1   8       15.27       28.27     14.18 o 
  -9   1   8      322.23      308.22      9.44 o 
  -8   1   8      231.56      231.92      8.84 o 
  -7   1   8      181.95      161.05      7.34 o 
  -6   1   8      860.50      796.77     12.87 o 
  -5   1   8      302.57      318.06      8.55 o 
  -4   1   8     6116.91     6108.22     44.94 o 
  -3   1   8      154.96      157.09      8.53 o 
  -2   1   8      780.57      738.56     13.33 o 
  -1   1   8     1858.76     1890.19     21.18 o 
   0   1   8     4130.79     4233.90     46.34 o 
   1   1   8     4242.09     4296.97     37.79 o 
   2   1   8      150.68      170.17     10.98 o 
   3   1   8     3877.74     4052.98     43.79 o 
   4   1   8       18.84       30.70      4.35 o 
   5   1   8      469.01      461.92     10.71 o 
 -11   2   8       88.49       88.85      6.62 o 
 -10   2   8       24.77       30.71      6.32 o 
  -9   2   8      145.73      148.62      6.75 o 
  -8   2   8      671.22      643.80     14.16 o 
  -7   2   8      673.66      679.81     14.50 o 
  -6   2   8       63.34       45.04      3.87 o 
  -5   2   8       74.27       72.04      4.93 o 
  -4   2   8      876.87      796.67     15.24 o 
  -3   2   8     1715.94     1801.85     19.73 o 
  -2   2   8     1547.57     1583.98     18.87 o 
  -1   2   8       69.05       62.93      3.92 o 
   0   2   8     3125.01     3061.83     27.06 o 
   1   2   8     2687.21     2720.39     43.17 o 
   2   2   8       11.11       12.98      5.96 o 
   3   2   8       61.19       64.75      8.29 o 
   4   2   8     1565.36     1711.12     23.01 o 
   5   2   8      431.86      412.52     10.12 o 
 -11   3   8        3.34        0.66      6.06 o 
 -10   3   8      171.83      183.38     11.38 o 
  -9   3   8      343.24      318.62     10.26 o 
  -8   3   8     1903.69     1939.81     24.77 o 
  -7   3   8      748.45      740.11     15.03 o 
  -6   3   8      207.39      216.72      7.19 o 
  -5   3   8     1080.08     1055.30     16.14 o 
  -4   3   8     2307.77     2202.24     23.36 o 
  -3   3   8      502.87      497.05     10.32 o 
  -2   3   8      153.66      156.88      5.85 o 
  -1   3   8      262.60      243.38      7.16 o 
   0   3   8     1779.57     1777.30     19.59 o 
   1   3   8      874.58      842.29     17.48 o 
   2   3   8        0.35       -3.55      4.47 o 
   3   3   8        3.77       11.65      4.67 o 
   4   3   8      179.84      170.87      9.03 o 
   5   3   8       44.62       36.39      4.15 o 
 -11   4   8      110.02       89.29      6.02 o 
 -10   4   8      344.80      355.47     15.04 o 
  -9   4   8       91.33       90.81      7.66 o 
  -8   4   8     1370.88     1451.19     20.93 o 
  -7   4   8      598.38      574.21     16.24 o 
  -6   4   8     1671.74     1688.36     22.17 o 
  -5   4   8     1494.39     1435.54     20.91 o 
  -4   4   8     1148.88     1135.30     16.82 o 
  -3   4   8      826.74      798.03     13.71 o 
  -2   4   8      433.57      427.81      9.95 o 
  -1   4   8     3282.75     3207.14     37.75 o 
   0   4   8     1604.71     1670.52     22.46 o 
   1   4   8     1517.06     1555.23     23.84 o 
   2   4   8      873.99      893.28     24.73 o 
   3   4   8     2790.17     2914.98    121.77 o 
   4   4   8       90.14       84.54      8.71 o 
   5   4   8      957.80      913.57     17.91 o 
 -11   5   8      572.08      541.69     14.98 o 
 -10   5   8       58.45       62.46      7.23 o 
  -9   5   8     1043.03     1072.51     23.44 o 
  -8   5   8      734.35      786.23     16.75 o 
  -7   5   8       23.91       34.62      4.08 o 
  -6   5   8        0.25       -1.09      3.19 o 
  -5   5   8      239.83      221.49      8.11 o 
  -4   5   8     1517.45     1525.26     22.24 o 
  -3   5   8      497.96      456.31     11.24 o 
  -2   5   8     2393.79     2382.50     28.63 o 
  -1   5   8     1908.01     1911.74     23.32 o 
   0   5   8      486.06      485.26     15.04 o 
   1   5   8     1374.85     1384.78     23.05 o 
   2   5   8     1935.36     1967.97     36.87 o 
   3   5   8      251.64      250.27     11.35 o 
   4   5   8        0.12       -0.89      4.12 o 
   5   5   8       18.36       22.87      3.19 o 
 -10   6   8      863.33      808.00     20.84 o 
  -9   6   8        3.35        7.13      8.05 o 
  -8   6   8      118.98      125.93      7.05 o 
  -7   6   8      323.46      333.66     10.08 o 
  -6   6   8     3190.10     3194.64     38.75 o 
  -5   6   8      977.11      998.43     21.32 o 
  -4   6   8      513.05      509.47     10.53 o 
  -3   6   8      682.55      713.10     13.38 o 
  -2   6   8     3633.45     3530.36     34.83 o 
  -1   6   8     2807.60     2818.73     36.63 o 
   0   6   8        5.57       10.18      4.69 o 
   1   6   8       57.50       54.41      5.21 o 
   2   6   8     1098.84     1167.35     23.07 o 
   3   6   8      461.20      477.73     20.02 o 
   4   6   8      621.85      610.99     18.13 o 
   5   6   8       10.00        9.00      2.73 o 
 -10   7   8     1259.97     1301.11     25.44 o 
  -9   7   8      343.72      351.63     15.61 o 
  -8   7   8       68.32       84.83      5.88 o 
  -7   7   8      270.87      283.37      9.28 o 
  -6   7   8      860.83      825.93     18.65 o 
  -5   7   8      499.49      505.51     16.52 o 
  -4   7   8        5.52       10.45      4.07 o 
  -3   7   8     3138.71     3081.53     32.28 o 
  -2   7   8      860.45      896.99     15.14 o 
  -1   7   8      417.77      391.93     13.50 o 
   0   7   8       10.32        7.72      3.95 o 
   1   7   8       64.31       80.19      5.96 o 
   2   7   8     1795.87     1817.92     27.87 o 
   3   7   8      110.34      112.72      8.43 o 
   4   7   8       32.86       19.80      3.28 o 
 -10   8   8      253.26      279.49     10.70 o 
  -9   8   8     2376.77     2547.76     41.68 o 
  -8   8   8      489.39      552.99     13.75 o 
  -7   8   8      127.76      116.92      6.11 o 
  -6   8   8     2544.62     2579.87     30.85 o 
  -5   8   8       76.06       92.44      6.56 o 
  -4   8   8     1837.63     1797.68     38.78 o 
  -3   8   8      805.63      853.94     25.60 o 
  -2   8   8     4193.69     4165.59     46.65 o 
  -1   8   8        1.35       11.45      4.46 o 
   0   8   8      257.04      254.19     10.78 o 
   1   8   8      500.12      491.96     12.89 o 
   2   8   8       13.27       10.79      3.61 o 
   3   8   8      170.37      143.72      7.81 o 
   4   8   8       14.69       14.82      2.67 o 
 -10   9   8        9.56       10.00      2.67 o 
  -9   9   8       91.62       91.98      7.53 o 
  -8   9   8      537.05      507.54     12.55 o 
  -7   9   8        6.70        4.28      3.78 o 
  -6   9   8        1.33        6.70      3.29 o 
  -5   9   8      785.83      793.90     20.27 o 
  -4   9   8     1931.23     1916.61     33.92 o 
  -3   9   8      668.46      736.72     22.60 o 
  -2   9   8       65.96       66.50      7.75 o 
  -1   9   8     5022.19     5107.08     52.24 o 
   0   9   8      919.68      936.28     20.01 o 
   1   9   8      811.86      796.76     15.81 o 
   2   9   8      217.80      225.34      8.92 o 
   3   9   8      272.84      265.49      9.62 o 
   4   9   8      350.93      347.80     41.81 o 
  -9  10   8      363.68      348.83     14.93 o 
  -8  10   8      124.06      114.61      7.04 o 
  -7  10   8     2413.03     2577.91     31.92 o 
  -6  10   8        1.51       -2.77      4.73 o 
  -5  10   8      882.45      940.25     19.25 o 
  -4  10   8      129.58      144.82     11.27 o 
  -3  10   8     2651.06     2627.37     44.20 o 
  -2  10   8      999.15     1002.64     26.39 o 
  -1  10   8      801.69      789.65     22.88 o 
   0  10   8     1001.02      982.72     19.87 o 
   1  10   8      186.96      166.39      7.96 o 
   2  10   8      269.20      249.37      8.69 o 
   3  10   8      848.71      766.17     13.15 o 
  -9  11   8      340.94      317.71     15.63 o 
  -8  11   8       70.87       66.90      5.11 o 
  -7  11   8     1464.52     1517.56     24.90 o 
  -6  11   8     1616.93     1685.56     29.01 o 
  -5  11   8     1301.46     1402.27     23.26 o 
  -4  11   8     2193.49     2242.28     37.27 o 
  -3  11   8      109.79      114.32      8.16 o 
  -2  11   8      496.54      514.80     15.83 o 
  -1  11   8     2266.41     2268.00     32.41 o 
   0  11   8      454.00      442.80     16.01 o 
   1  11   8      254.14      276.87     11.56 o 
   2  11   8        2.14        2.83      2.10 o 
   3  11   8      381.70      308.14     11.10 o 
  -9  12   8      127.47       96.32      7.59 o 
  -8  12   8        2.93        3.31      5.63 o 
  -7  12   8     1080.03     1068.93     20.29 o 
  -6  12   8        2.18       10.55      6.80 o 
  -5  12   8        0.01        8.07      3.31 o 
  -4  12   8      156.29      153.74     10.12 o 
  -3  12   8     1781.77     1833.29     30.17 o 
  -2  12   8      167.37      194.83      8.68 o 
  -1  12   8     1022.14     1077.26     25.77 o 
   0  12   8       12.50       18.55      4.58 o 
   1  12   8     2370.52     2409.58     29.74 o 
   2  12   8        0.59        1.16      4.00 o 
   3  12   8      397.81      299.03     13.76 o 
  -8  13   8     1419.46     1252.71     77.55 o 
  -7  13   8     1433.39     1458.06     31.04 o 
  -6  13   8      528.71      554.18     18.59 o 
  -5  13   8     2395.60     2451.57     40.83 o 
  -4  13   8     2691.60     2704.59     38.92 o 
  -3  13   8     2749.14     2836.45     36.99 o 
  -2  13   8      291.02      271.45      9.59 o 
  -1  13   8      542.69      557.73     15.27 o 
   0  13   8      982.68     1044.12     19.66 o 
   1  13   8     1005.29      997.52     16.77 o 
   2  13   8       18.84       11.25      5.82 o 
  -7  14   8     1652.44     1666.42     39.81 o 
  -6  14   8        0.63        3.74      2.78 o 
  -5  14   8      300.94      320.34     10.86 o 
  -4  14   8       98.61      100.23      6.99 o 
  -3  14   8     1901.27     1937.83     28.16 o 
  -2  14   8       16.42       12.83      4.40 o 
  -1  14   8      233.07      257.14      9.81 o 
   0  14   8      782.50      794.34     15.70 o 
   1  14   8      564.67      556.53     10.79 o 
   2  14   8      132.21      111.46      6.35 o 
  -7  15   8       49.81       45.98      5.46 o 
  -6  15   8       89.11       64.06     11.83 o 
  -5  15   8      719.17      747.42     23.10 o 
  -4  15   8      715.37      683.13     15.47 o 
  -3  15   8      358.93      363.07     15.37 o 
  -2  15   8      251.46      257.52      9.26 o 
  -1  15   8      308.51      335.70     10.99 o 
   0  15   8      497.12      480.77     16.89 o 
   1  15   8      720.09      662.91     53.09 o 
  -6  16   8     4267.42     4237.05     63.45 o 
  -5  16   8      223.49      237.70      9.03 o 
  -4  16   8      871.33      801.56     14.48 o 
  -3  16   8        7.10        4.43      3.29 o 
  -2  16   8     3580.01     3660.64     46.62 o 
  -1  16   8      184.10      194.54      9.91 o 
   0  16   8        0.24       -1.42      2.58 o 
  -4  17   8      118.19       96.68     16.52 o 
  -3  17   8      129.30      139.91      6.48 o 
  -2  17   8      134.90      141.91      6.67 o 
  -1  17   8      673.73      605.78     17.36 o 
 -11   0   9      310.66      335.40     14.19 o 
  -9   0   9     2898.09     2998.14     47.61 o 
  -7   0   9      120.86      123.97      9.09 o 
  -5   0   9     4757.48     4854.81     73.54 o 
  -3   0   9      711.69      750.82     17.12 o 
  -1   0   9     3054.77     3142.43     54.29 o 
   1   0   9     3458.01     3616.81    101.09 o 
   3   0   9      745.17      713.62     31.37 o 
 -11   1   9       89.42       81.90      5.17 o 
 -10   1   9        2.30        1.12      2.99 o 
  -9   1   9      211.51      207.34      7.42 o 
  -8   1   9      367.00      366.20     10.23 o 
  -7   1   9       56.20       50.34      4.30 o 
  -6   1   9      100.38      115.56      8.12 o 
  -5   1   9     2654.18     2576.99     28.16 o 
  -4   1   9     2084.60     2145.29     21.56 o 
  -3   1   9      290.76      277.70      7.13 o 
  -2   1   9       24.76       12.08      2.97 o 
  -1   1   9     3033.54     3015.44     33.62 o 
   0   1   9     2618.68     2729.64     29.19 o 
   1   1   9      319.46      317.98     21.52 o 
   2   1   9       19.61       17.40      3.98 o 
   3   1   9     1036.67     1103.93     17.96 o 
   4   1   9      819.31      833.63     14.43 o 
 -11   2   9      141.12      124.74      7.19 o 
 -10   2   9      202.90      189.01     10.25 o 
  -9   2   9     1412.93     1449.75     18.89 o 
  -8   2   9     1212.15     1243.91     18.77 o 
  -7   2   9      631.83      622.47     13.34 o 
  -6   2   9      157.59      141.01      8.63 o 
  -5   2   9        5.00        9.88      5.62 o 
  -4   2   9      384.18      401.95      9.38 o 
  -3   2   9     1431.17     1425.47     16.24 o 
  -2   2   9        2.63        4.80      3.51 o 
  -1   2   9      330.31      303.07     10.29 o 
   0   2   9      129.42      123.70     11.38 o 
   1   2   9     1426.98     1446.19     21.97 o 
   2   2   9        1.27        0.90      3.28 o 
   3   2   9     1853.74     1904.17     44.94 o 
   4   2   9       25.41       42.29      4.64 o 
 -11   3   9      931.92      835.11     14.95 o 
 -10   3   9      170.17      186.01     10.03 o 
  -9   3   9      243.70      262.29      7.85 o 
  -8   3   9      556.34      563.13     12.43 o 
  -7   3   9     1527.14     1606.40     25.93 o 
  -6   3   9      419.02      433.69     14.37 o 
  -5   3   9       36.03       26.66      4.16 o 
  -4   3   9      404.71      447.42     12.17 o 
  -3   3   9     3852.37     4066.87     85.32 o 
  -2   3   9        1.24        5.41      2.90 o 
  -1   3   9      140.82      143.94      7.50 o 
   0   3   9      552.32      537.96     13.47 o 
   1   3   9     2099.91     2117.89     26.70 o 
   2   3   9      733.81      745.89     16.22 o 
   3   3   9     1540.20     1521.65     36.21 o 
   4   3   9      187.18      224.82      8.77 o 
 -10   4   9       74.55       80.77      6.89 o 
  -9   4   9      183.59      161.60      6.81 o 
  -8   4   9       26.28       35.51      3.88 o 
  -7   4   9        0.70        2.23      3.05 o 
  -6   4   9      918.89      949.37     21.68 o 
  -5   4   9      176.60      171.82      7.97 o 
  -4   4   9       17.09       10.58      3.13 o 
  -3   4   9       47.05       36.30      5.09 o 
  -2   4   9     7227.30     7109.05     89.59 o 
  -1   4   9      605.48      638.32     16.70 o 
   0   4   9      137.76      159.08      7.67 o 
   1   4   9        1.21       -1.42      3.02 o 
   2   4   9     2978.44     3093.60     42.14 o 
   3   4   9      911.18      988.87     23.68 o 
   4   4   9       20.96       24.14      3.36 o 
 -10   5   9      259.85      280.53     11.03 o 
  -9   5   9      453.10      457.22     11.67 o 
  -8   5   9        7.12        5.48      2.67 o 
  -7   5   9        5.16        2.79      2.92 o 
  -6   5   9     1771.41     1770.51     28.81 o 
  -5   5   9       27.78       24.94      3.82 o 
  -4   5   9      583.85      603.08     13.82 o 
  -3   5   9      157.53      165.78      9.04 o 
  -2   5   9      705.79      732.60     22.40 o 
  -1   5   9      561.20      543.78     15.21 o 
   0   5   9      830.64      854.28     22.77 o 
   1   5   9      100.63       95.80      6.64 o 
   2   5   9      456.07      500.64     18.72 o 
   3   5   9        0.09       20.33      6.95 o 
   4   5   9      260.23      252.25     10.13 o 
 -10   6   9      443.81      416.44     12.55 o 
  -9   6   9      714.08      713.17     15.70 o 
  -8   6   9      133.21      132.13      6.47 o 
  -7   6   9      366.78      361.31      9.76 o 
  -6   6   9       47.12       65.92      5.96 o 
  -5   6   9      146.52      160.72     10.56 o 
  -4   6   9      541.54      551.20     13.15 o 
  -3   6   9      329.70      289.61     10.19 o 
  -2   6   9     1418.68     1456.06     26.74 o 
  -1   6   9     2302.09     2273.87     38.67 o 
   0   6   9      426.30      444.00     16.24 o 
   1   6   9       27.82       34.29      4.06 o 
   2   6   9      272.41      286.86     10.93 o 
   3   6   9      536.19      527.82     25.69 o 
 -10   7   9     1438.38     1352.43     27.26 o 
  -9   7   9        4.38        7.71     10.75 o 
  -8   7   9     1006.59     1045.22     15.23 o 
  -7   7   9      590.25      619.56     13.85 o 
  -6   7   9      838.64      943.17     23.36 o 
  -5   7   9     1770.23     1895.37     27.71 o 
  -4   7   9     1018.29     1070.28     21.80 o 
  -3   7   9     1714.31     1703.95     28.51 o 
  -2   7   9      127.45      130.01      9.97 o 
  -1   7   9     2321.21     2351.48     40.70 o 
   0   7   9     1844.04     1874.33     33.32 o 
   1   7   9     1710.27     1765.34     23.14 o 
   2   7   9      179.80      198.81      8.72 o 
   3   7   9      379.08      355.44     16.53 o 
 -10   8   9      378.97      314.80     12.90 o 
  -9   8   9      872.75      946.05     20.67 o 
  -8   8   9       32.50       26.53      3.29 o 
  -7   8   9      839.59      861.51     14.21 o 
  -6   8   9       21.73       23.70      4.39 o 
  -5   8   9      440.66      503.22     13.60 o 
  -4   8   9      325.47      323.37     12.03 o 
  -3   8   9        3.69       10.64      3.64 o 
  -2   8   9      225.68      205.96      9.93 o 
  -1   8   9       23.47       30.27      4.84 o 
   0   8   9     1122.86     1168.78     21.74 o 
   1   8   9        3.97       12.99      3.37 o 
   2   8   9      491.35      469.22     12.12 o 
   3   8   9      236.49      207.71      8.55 o 
  -9   9   9      209.28      189.34      8.35 o 
  -8   9   9       33.29       30.42      4.01 o 
  -7   9   9       63.73       82.15      5.64 o 
  -6   9   9        3.19        1.39      3.97 o 
  -5   9   9      316.94      320.29     14.91 o 
  -4   9   9       21.55       16.99      5.51 o 
  -3   9   9      181.35      205.13     12.10 o 
  -2   9   9       19.91       18.33      3.95 o 
  -1   9   9        1.47        1.67      3.83 o 
   0   9   9      228.85      248.88      9.70 o 
   1   9   9      255.57      260.06      8.83 o 
   2   9   9      158.81      165.50      7.76 o 
   3   9   9       67.89       41.23      5.21 o 
  -9  10   9      520.75      485.75     17.26 o 
  -8  10   9     1506.74     1504.87     18.33 o 
  -7  10   9        4.31        6.37      3.13 o 
  -6  10   9      185.81      195.36     12.75 o 
  -5  10   9     2352.26     2401.94     35.61 o 
  -4  10   9     3410.50     3512.43     46.22 o 
  -3  10   9     2455.45     2583.18     42.30 o 
  -2  10   9      942.96      991.79     28.14 o 
  -1  10   9     1320.37     1346.13     23.07 o 
   0  10   9      145.41      133.26      6.81 o 
   1  10   9     1613.97     1587.15     20.60 o 
   2  10   9        1.13        6.20      1.89 o 
  -8  11   9       26.16       19.30      4.23 o 
  -7  11   9     1109.11     1099.76     19.64 o 
  -6  11   9     1598.36     1719.10     35.74 o 
  -5  11   9        6.75        9.02      3.48 o 
  -4  11   9       16.88       22.55      4.98 o 
  -3  11   9       44.50       52.64      5.66 o 
  -2  11   9       11.49       15.34      4.54 o 
  -1  11   9       58.79       66.82      7.07 o 
   0  11   9       57.19       38.75      5.87 o 
   1  11   9      201.57      223.39     10.63 o 
   2  11   9       22.40       19.56      4.97 o 
  -8  12   9       37.20       19.01      3.74 o 
  -7  12   9        6.52       10.64      3.28 o 
  -6  12   9        5.62       12.01      6.51 o 
  -5  12   9      138.88      158.27      8.02 o 
  -4  12   9      166.28      164.40      8.81 o 
  -3  12   9        0.59        4.89      3.32 o 
  -2  12   9      254.05      244.21      8.45 o 
  -1  12   9        4.32        0.91      3.15 o 
   0  12   9       23.28       21.35      3.41 o 
   1  12   9        6.57        5.35      2.29 o 
  -7  13   9     2202.78     2011.90    167.37 o 
  -6  13   9     2372.04     2458.48     69.20 o 
  -5  13   9       96.99      108.07      6.00 o 
  -4  13   9      390.84      425.23     12.79 o 
  -3  13   9      502.64      510.85     14.17 o 
  -2  13   9     1887.32     1856.98     28.77 o 
  -1  13   9      493.30      461.95     21.22 o 
   0  13   9     1053.70      983.09     15.64 o 
   1  13   9       13.55       12.06      4.22 o 
  -7  14   9       20.27       40.34      5.10 o 
  -6  14   9      768.61      740.55     70.81 o 
  -5  14   9      139.03      127.37      7.44 o 
  -4  14   9     1853.76     1863.09     25.29 o 
  -3  14   9      895.73      896.24     20.00 o 
  -2  14   9       50.75       46.85      5.08 o 
  -1  14   9       29.76       23.49      2.93 o 
   0  14   9      747.85      648.14     15.23 o 
  -6  15   9       28.30       24.63      4.17 o 
  -5  15   9      368.87      273.13      8.94 o 
  -4  15   9       33.03       33.53      2.98 o 
  -3  15   9      148.04      145.83      7.78 o 
  -2  15   9        1.71       -2.35      2.71 o 
  -1  15   9       12.25        9.74      2.11 o 
  -4  16   9       25.89       23.28      3.98 o 
  -3  16   9      819.37      809.84     21.16 o 
 -10   0  10     2438.89     2286.29     30.53 o 
  -8   0  10     4334.65     4600.75     66.32 o 
  -6   0  10     1976.72     2029.82     43.81 o 
  -4   0  10     6260.95     6250.20     66.48 o 
  -2   0  10      983.05      924.35     28.39 o 
   0   0  10     4434.44     4523.98     70.73 o 
   2   0  10      556.58      537.74     20.21 o 
 -10   1  10       93.93       77.22      4.30 o 
  -9   1  10      163.19      157.83      5.65 o 
  -8   1  10      488.51      506.17     14.85 o 
  -7   1  10     1254.12     1394.42     25.06 o 
  -6   1  10     1187.73     1210.77     23.45 o 
  -5   1  10     1741.55     1796.07     25.21 o 
  -4   1  10       49.00       55.29      5.22 o 
  -3   1  10      124.46      170.64      7.74 o 
  -2   1  10      993.05     1029.12     20.98 o 
  -1   1  10      990.69      996.08     18.01 o 
   0   1  10      183.08      169.24     12.05 o 
   1   1  10      142.90      146.93      7.18 o 
   2   1  10      230.15      231.72      7.53 o 
   3   1  10      265.74      243.54     10.54 o 
 -10   2  10      262.28      253.16      7.11 o 
  -9   2  10      191.21      180.82      5.90 o 
  -8   2  10      135.16      153.66      6.89 o 
  -7   2  10      209.63      219.48     10.69 o 
  -6   2  10        4.28        9.34      3.22 o 
  -5   2  10        3.47       13.42      3.51 o 
  -4   2  10     2256.55     2221.74     27.75 o 
  -3   2  10      337.00      312.35     11.29 o 
  -2   2  10      629.23      595.98     18.19 o 
  -1   2  10      121.38       99.81      7.79 o 
   0   2  10       48.82       45.98      4.92 o 
   1   2  10       10.16        9.82      3.83 o 
   2   2  10      537.84      547.61     15.02 o 
   3   2  10        7.35        7.44      2.15 o 
 -10   3  10     1131.70     1034.90     18.10 o 
  -9   3  10      173.95      179.22      5.72 o 
  -8   3  10      775.03      781.05     14.68 o 
  -7   3  10        0.23       -0.30      3.75 o 
  -6   3  10     3810.42     4015.04     44.70 o 
  -5   3  10     2690.89     2728.98     36.38 o 
  -4   3  10     1296.80     1236.53     28.57 o 
  -3   3  10       12.57       19.81      4.07 o 
  -2   3  10     2942.68     3026.94     42.56 o 
  -1   3  10       44.45       35.25      5.21 o 
   0   3  10       12.39       12.03      3.95 o 
   1   3  10      237.65      244.02      9.74 o 
   2   3  10      738.04      761.36     15.37 o 
   3   3  10        1.18        2.61      2.61 o 
 -10   4  10        6.56        8.10      5.00 o 
  -9   4  10      469.20      509.29      9.96 o 
  -8   4  10      536.37      560.67     13.42 o 
  -7   4  10     2084.65     2207.08     49.47 o 
  -6   4  10      110.21      123.04     10.14 o 
  -5   4  10     1059.39     1201.88     19.89 o 
  -4   4  10      677.04      636.96     12.84 o 
  -3   4  10     5399.76     5458.29     63.91 o 
  -2   4  10       32.54       42.66      5.70 o 
  -1   4  10     1250.18     1306.54     25.55 o 
   0   4  10       30.16       22.44      4.92 o 
   1   4  10     2210.92     2285.83     45.51 o 
   2   4  10      221.16      240.76     11.78 o 
   3   4  10      331.25      312.81     11.70 o 
 -10   5  10      125.62       99.65      6.91 o 
  -9   5  10       42.77       34.13      3.20 o 
  -8   5  10        1.21        6.48      2.73 o 
  -7   5  10     1083.25     1143.01     20.94 o 
  -6   5  10        4.98        9.48      3.98 o 
  -5   5  10      539.82      522.67     12.80 o 
  -4   5  10      273.31      265.36      8.25 o 
  -3   5  10      551.49      544.13     12.96 o 
  -2   5  10      114.98      102.35      6.80 o 
  -1   5  10      223.53      246.73     16.20 o 
   0   5  10       20.41       18.59      4.70 o 
   1   5  10       12.28       24.33      3.37 o 
   2   5  10      253.78      230.52     11.36 o 
  -9   6  10       25.06       22.03      2.79 o 
  -8   6  10      531.00      555.15     11.05 o 
  -7   6  10     1008.00     1055.59     19.73 o 
  -6   6  10      173.62      152.19      7.85 o 
  -5   6  10       75.90       64.89      5.45 o 
  -4   6  10      766.63      797.52     15.59 o 
  -3   6  10      996.16     1056.50     17.95 o 
  -2   6  10       70.87       80.47      5.14 o 
  -1   6  10     1062.21     1125.70     23.76 o 
   0   6  10      491.25      527.52     15.01 o 
   1   6  10       37.20       35.82      4.00 o 
   2   6  10        7.87       10.10      2.56 o 
  -9   7  10     2183.14     2029.74     26.88 o 
  -8   7  10        5.64        5.62      2.83 o 
  -7   7  10       87.07       87.97      5.99 o 
  -6   7  10     5039.42     5310.55     56.95 o 
  -5   7  10     2617.54     2730.29     38.47 o 
  -4   7  10       97.98      106.77      6.42 o 
  -3   7  10     3321.89     3464.51     44.55 o 
  -2   7  10     4142.58     4310.34     39.83 o 
  -1   7  10     1146.34     1126.65     27.77 o 
   0   7  10      595.66      599.30     15.36 o 
   1   7  10     1002.03     1014.94     17.18 o 
   2   7  10      661.53      642.69     19.48 o 
  -8   8  10       10.84        9.91      3.24 o 
  -7   8  10      212.32      216.94      9.53 o 
  -6   8  10      821.46      816.60     16.70 o 
  -5   8  10      563.48      573.54     14.03 o 
  -4   8  10      105.55      111.61      7.43 o 
  -3   8  10        2.93        4.85      5.89 o 
  -2   8  10       45.82       62.66      5.87 o 
  -1   8  10      154.54      159.27      7.77 o 
   0   8  10       71.39       73.90      5.54 o 
   1   8  10       54.42       58.27      3.88 o 
   2   8  10      512.28      400.55     16.02 o 
  -8   9  10       73.49       64.34      5.03 o 
  -7   9  10       11.51       21.12      5.33 o 
  -6   9  10        8.00        6.50      4.63 o 
  -5   9  10       13.08       10.50      3.05 o 
  -4   9  10        1.33        2.50      3.66 o 
  -3   9  10        0.94        6.17      4.82 o 
  -2   9  10      325.39      352.97     11.09 o 
  -1   9  10       70.81       82.53      5.48 o 
   0   9  10      200.63      197.41      7.72 o 
   1   9  10      169.95      157.10      6.80 o 
  -8  10  10     2645.89     2305.88     78.22 o 
  -7  10  10      462.40      522.85     15.98 o 
  -6  10  10      226.68      264.04     14.26 o 
  -5  10  10        0.50        2.68      2.76 o 
  -4  10  10     3247.21     3340.08     40.95 o 
  -3  10  10      121.92      116.31      7.46 o 
  -2  10  10      243.81      234.02      9.02 o 
  -1  10  10      315.38      334.79     12.00 o 
   0  10  10     3053.69     3023.86     39.51 o 
   1  10  10      361.49      322.77     15.60 o 
  -7  11  10       74.43       89.11      6.26 o 
  -6  11  10       39.07       41.21      5.40 o 
  -5  11  10       30.83       28.78      3.30 o 
  -4  11  10      139.82      141.26      7.49 o 
  -3  11  10       27.82       24.22      3.88 o 
  -2  11  10       34.34       34.41      3.39 o 
  -1  11  10       57.80       61.45      4.92 o 
   0  11  10      276.62      273.55      9.57 o 
  -7  12  10       10.31        7.28      2.29 o 
  -6  12  10        9.06        6.12      3.11 o 
  -5  12  10       51.53       50.14      5.96 o 
  -4  12  10        4.68        0.96      3.19 o 
  -3  12  10       31.21       28.20      3.63 o 
  -2  12  10      204.76      193.86     16.60 o 
  -1  12  10       28.70       24.52      3.05 o 
   0  12  10      115.25      102.36      5.17 o 
  -6  13  10      758.09      730.38     15.40 o 
  -5  13  10        6.26        4.83      1.87 o 
  -4  13  10       58.05       51.37      3.41 o 
  -3  13  10        9.26        9.81      2.14 o 
  -2  13  10      324.28      314.37     13.58 o 
  -1  13  10      224.89      240.04      8.04 o 
  -5  14  10        1.41        5.05      3.83 o 
  -4  14  10      291.33      271.60      6.67 o 
  -3  14  10      137.03      114.28      7.30 o 
  -2  14  10       11.15       11.27      2.21 o 
  -9   0  11     2821.17     2808.05     39.52 o 
  -7   0  11       10.99       21.33      6.74 o 
  -5   0  11     1008.33     1131.09     29.28 o 
  -3   0  11     1319.89     1357.64     32.95 o 
  -1   0  11      424.42      428.57     23.15 o 
   1   0  11     1670.13     1534.27     34.29 o 
  -9   1  11      632.67      662.87     15.59 o 
  -8   1  11     2311.30     2568.85     29.84 o 
  -7   1  11     1459.56     1557.96     24.20 o 
  -6   1  11      160.17      160.51      8.11 o 
  -5   1  11        5.73        8.02      3.54 o 
  -4   1  11     2819.01     2834.40     29.80 o 
  -3   1  11     1138.75     1123.12     30.02 o 
  -2   1  11      175.00      148.35      8.85 o 
  -1   1  11       83.75       91.92      8.08 o 
   0   1  11        6.69        4.10      7.04 o 
   1   1  11      824.11      792.77     16.46 o 
  -9   2  11      735.00      751.72     14.73 o 
  -8   2  11      196.38      198.56      8.42 o 
  -7   2  11       19.73       35.90      4.59 o 
  -6   2  11      339.87      364.77     11.74 o 
  -5   2  11     1778.86     1900.10     24.16 o 
  -4   2  11      222.22      256.02      7.65 o 
  -3   2  11        7.44        8.78      4.14 o 
  -2   2  11      172.16      158.64      8.99 o 
  -1   2  11      357.10      342.38     11.84 o 
   0   2  11     1069.04     1109.09     30.83 o 
   1   2  11      365.79      398.15     12.14 o 
  -9   3  11      218.19      217.68      7.86 o 
  -8   3  11        0.05        3.18      2.79 o 
  -7   3  11      871.26      930.58     17.80 o 
  -6   3  11      810.85      845.44     17.46 o 
  -5   3  11      792.15      833.94     15.36 o 
  -4   3  11       12.28        9.98      2.98 o 
  -3   3  11      404.81      437.07     21.12 o 
  -2   3  11      874.76      880.60     21.83 o 
  -1   3  11     1485.71     1520.18     37.88 o 
   0   3  11      157.89      174.66      7.44 o 
   1   3  11       34.77       39.02      4.35 o 
  -9   4  11      203.53      199.85      8.65 o 
  -8   4  11      347.19      338.50     14.29 o 
  -7   4  11      553.24      644.96     14.27 o 
  -6   4  11     3640.91     3820.06     34.36 o 
  -5   4  11        7.72        8.12      2.82 o 
  -4   4  11      960.54      916.23     15.84 o 
  -3   4  11      304.53      288.43      8.65 o 
  -2   4  11     1860.68     1925.07     25.80 o 
  -1   4  11       51.19       61.10      4.58 o 
   0   4  11      342.09      346.85     13.08 o 
   1   4  11       41.29       41.45      4.26 o 
  -9   5  11        4.90        6.64      3.45 o 
  -8   5  11      298.55      307.35     10.20 o 
  -7   5  11      484.71      489.45     10.58 o 
  -6   5  11       18.76       16.33      3.04 o 
  -5   5  11      153.01      148.70      6.31 o 
  -4   5  11      246.86      248.50      8.06 o 
  -3   5  11        1.45        2.30      2.51 o 
  -2   5  11      536.18      579.31     13.18 o 
  -1   5  11      152.88      148.22      7.71 o 
   0   5  11      268.71      272.68     11.19 o 
   1   5  11      278.95      248.63      9.67 o 
  -9   6  11        7.56        1.18      2.30 o 
  -8   6  11      953.15      918.49     20.36 o 
  -7   6  11     1684.69     1743.74     33.65 o 
  -6   6  11       20.30       20.22      2.81 o 
  -5   6  11       37.96       31.19      3.28 o 
  -4   6  11      319.79      352.23      9.20 o 
  -3   6  11     2815.43     2974.73     28.14 o 
  -2   6  11      129.66      137.90      7.72 o 
  -1   6  11       79.04       83.81      5.77 o 
   0   6  11       26.86       24.49      3.06 o 
   1   6  11     1124.43     1021.47     23.23 o 
  -8   7  11      773.33      642.86     81.84 o 
  -7   7  11     1003.84     1057.59     23.84 o 
  -6   7  11      251.92      272.39     10.17 o 
  -5   7  11      353.38      363.58      9.81 o 
  -4   7  11     2184.18     2181.28     25.24 o 
  -3   7  11     1285.86     1344.20     22.17 o 
  -2   7  11      228.59      246.20      9.52 o 
  -1   7  11        4.39        6.35      2.84 o 
   0   7  11     1301.06     1249.48     21.47 o 
  -8   8  11      157.53      135.91      9.31 o 
  -7   8  11       32.23       32.56      3.42 o 
  -6   8  11      506.99      535.21     15.96 o 
  -5   8  11        5.73       11.34      2.88 o 
  -4   8  11       90.36       91.93      4.89 o 
  -3   8  11      404.19      394.37      9.74 o 
  -2   8  11      168.17      173.44     10.06 o 
  -1   8  11      551.30      558.29     14.76 o 
   0   8  11       78.05       72.66      4.44 o 
  -8   9  11      487.63      406.43     13.55 o 
  -7   9  11      120.19      127.22      7.93 o 
  -6   9  11        0.85       -0.39      3.23 o 
  -5   9  11     1714.16     1697.10     44.25 o 
  -4   9  11       74.06       89.05      5.96 o 
  -3   9  11       56.98       55.63      4.02 o 
  -2   9  11        5.23        2.30      2.15 o 
  -1   9  11     1584.60     1590.97     71.18 o 
  -7  10  11      680.48      637.96     32.48 o 
  -6  10  11      337.76      297.90     11.04 o 
  -5  10  11      895.32      838.68     30.18 o 
  -4  10  11      780.89      786.71     12.96 o 
  -3  10  11       22.06       19.74      2.43 o 
  -2  10  11       71.06       58.36      5.62 o 
  -1  10  11     1022.50      966.83     17.11 o 
  -6  11  11      145.56      161.55      7.19 o 
  -5  11  11        8.45        7.60      1.93 o 
  -4  11  11        2.23        2.37      1.61 o 
  -3  11  11       46.44       44.69      5.05 o 
  -2  11  11      654.27      651.93     14.22 o 
  -5  12  11       79.55       73.88      4.47 o 
  -4  12  11      170.17      139.49      4.64 o 
  -3  12  11       54.67       58.71      3.96 o 
  -8   0  12      184.14      217.80      9.55 o 
  -6   0  12      188.48      220.53     11.17 o 
  -4   0  12      151.07      165.61     14.82 o 
  -2   0  12      653.29      645.50     24.97 o 
   0   0  12        7.48       11.60      3.51 o 
  -9   1  12      919.45      843.79     15.03 o 
  -8   1  12     1343.06     1372.83     17.71 o 
  -7   1  12      587.41      681.27     13.10 o 
  -6   1  12      428.50      456.40     11.05 o 
  -5   1  12      200.90      203.68      7.31 o 
  -4   1  12      631.48      651.06     15.92 o 
  -3   1  12      167.75      156.56      7.57 o 
  -2   1  12        0.35        3.97      2.65 o 
  -1   1  12      283.08      287.79      8.44 o 
   0   1  12      975.56      902.70     17.19 o 
  -9   2  12       99.56      103.80      6.85 o 
  -8   2  12     1627.28     1713.02     26.40 o 
  -7   2  12       95.02       78.56      4.80 o 
  -6   2  12     1450.27     1537.59     20.67 o 
  -5   2  12     1112.00     1140.56     17.11 o 
  -4   2  12      193.31      211.62     10.79 o 
  -3   2  12      246.83      241.57     11.51 o 
  -2   2  12      224.35      230.97      8.41 o 
  -1   2  12     1260.24     1262.60     28.53 o 
   0   2  12      103.41       94.41      4.84 o 
  -8   3  12      265.24      264.31      6.83 o 
  -7   3  12      486.62      475.31     10.38 o 
  -6   3  12      189.24      221.17      8.91 o 
  -5   3  12        7.07       10.81      3.25 o 
  -4   3  12      266.37      267.48      7.74 o 
  -3   3  12      260.86      262.40     11.68 o 
  -2   3  12        7.87        3.72      2.41 o 
  -1   3  12      213.49      214.92     12.07 o 
   0   3  12      541.26      451.30     21.81 o 
  -8   4  12        6.29        9.53      2.22 o 
  -7   4  12      566.94      583.78     10.87 o 
  -6   4  12        1.15       -0.53      2.26 o 
  -5   4  12       19.12       26.17      3.64 o 
  -4   4  12        0.58        2.12      1.89 o 
  -3   4  12       11.55        7.74      2.36 o 
  -2   4  12      652.97      613.18     23.40 o 
  -1   4  12       49.91       54.52      4.58 o 
  -8   5  12      557.10      542.70     20.51 o 
  -7   5  12      123.42      116.88      4.61 o 
  -6   5  12     1247.02     1226.18     18.46 o 
  -5   5  12      282.64      296.18      8.07 o 
  -4   5  12        1.31        4.84      1.81 o 
  -3   5  12      494.94      531.23     10.38 o 
  -2   5  12      324.15      311.94     11.02 o 
  -1   5  12       14.09       13.16      2.71 o 
  -8   6  12     1038.93     1027.89     23.62 o 
  -7   6  12      115.57      119.79      7.20 o 
  -6   6  12      643.88      614.39     25.47 o 
  -5   6  12      116.84      103.90      4.50 o 
  -4   6  12     1344.68     1281.57     15.25 o 
  -3   6  12        1.04        6.26      2.64 o 
  -2   6  12      404.50      409.61      9.60 o 
  -1   6  12      344.99      270.91     11.79 o 
  -7   7  12      111.62       92.86     10.58 o 
  -6   7  12       96.46      106.60      9.09 o 
  -5   7  12       36.12       28.35      3.16 o 
  -4   7  12      221.54      235.64      5.99 o 
  -3   7  12      938.83      941.28     17.52 o 
  -2   7  12        9.67        5.05      1.73 o 
  -7   8  12      243.30      232.29     10.51 o 
  -6   8  12       23.18       21.57      3.87 o 
  -5   8  12        0.83        0.89      1.78 o 
  -4   8  12     1032.12      890.97     35.33 o 
  -3   8  12      145.11      133.95      5.30 o 
  -2   8  12      244.79      193.96      9.62 o 
  -6   9  12      805.00      730.04     13.55 o 
  -5   9  12      334.38      309.42      8.89 o 
  -4   9  12      319.51      316.40     18.98 o 
  -3   9  12      331.88      331.43     12.79 o 
  -7   0  13        0.70        8.06      3.60 o 
  -5   0  13     2442.21     2549.37     47.49 o 
  -3   0  13      684.30      681.88     19.68 o 
  -7   1  13      350.36      296.66     10.88 o 
  -6   1  13       17.10       20.77      3.41 o 
  -5   1  13       18.64       14.85      3.32 o 
  -4   1  13       37.17       28.89      3.69 o 
  -3   1  13        0.17       -1.78      2.06 o 
  -7   2  13       41.04       43.22      5.20 o 
  -6   2  13      447.25      419.15     12.57 o 
  -5   2  13       60.61       55.95      4.73 o 
  -4   2  13      462.95      504.76     12.45 o 
  -3   2  13       40.24       42.05      5.20 o 
  -6   3  13      449.51      461.20     11.02 o 
  -5   3  13       76.79       74.02      4.98 o 
  -4   3  13      249.59      283.12      8.56 o 
  -3   3  13      786.93      733.62     19.21 o 
  -6   4  13       39.28       46.68      5.08 o 
  -5   4  13      154.55      120.88      7.53 o 
  -4   4  13       59.55       53.57      5.25 o 
  -5   5  13     1044.94      933.97     22.37 o 
                                                 
